# Supplementary material for: An inventory of yeast proteins associated with nucleolar and ribosomal components
Source: Genome Biol. 2006 Oct 26;7(10):R98. doi: 10.1186/gb-2006-7-10-r98 (PMC1794573; doi:10.1186/gb-2006-7-10-r98)
Supplement: Additional data file 1 — The first line contains abbreviations describing the column content: YORF, yeast open reading frame ID; Gene, gene symbol of yeast gene; Hs, orthology to human nucleolar protein; At, orthology to mouse ear cress nucleolar protein; It, link to nucleolar protein via Y2H interaction in Ito dataset; Ue, link to nucleolar protein via Y2H interaction in Uetz dataset; Ga, link to nucleolar protein via participation in a complex in Gavin data set; Ho, link to nucleolar protein via participation in a complex in Ho data set; Kr, link to nucleolar protein via participation in a complex in Krogan data set; log(O), average posterior odds ratio Opost from all cross-validation runs (note that the proteins served as positive training cases); Pred., prediction result (nucleolar or not) according to a majority vote based on all cross-validation runs; Desc., concise description of protein function. [file gb-2006-7-10-r98-S1.txt]

CUP1-2	YHR055C	0	0	0	0	0	0	0	-2.398	metallothionein
SGV1	YPR161C	0	0	0	0	0	0	0	-2.398	ser/thr protein kinase
none	YOL138C	0	0	0	0	0	0	0	-2.398	weak similarity to hypothetical trp-asp repeats containing protein S. pombe
SXM1	YDR395W	0	0	0	0	1	0	0	-1.410	putative beta-karyopherin
SYF2	YGR129W	0	0	0	0	0	0	0	-2.398	synthetic lethal with CDC40
RHO1	YPR165W	0	0	0	0	0	0	0	-2.398	GTP-binding protein of the rho subfamily of ras-like proteins
none	YPR098C	0	0	0	0	0	0	0	-2.398	hypothetical protein
HST2	YPL015C	0	0	0	0	0	0	0	-2.398	similarity to Hst1p and Sir2p
APA1	YCL050C	0	0	0	0	0	1	0	-1.511	ATP adenylyltransferase I
none	YAL069W	0	0	0	0	0	0	0	-2.398	questionable ORF
MRPL24	YMR193W	0	0	0	0	0	0	0	-2.398	mitochondrial ribosomal protein, large subunit
none	YLR031W	0	0	0	0	0	0	0	-2.398	similarity to hypothetical protein YMR124w
none	YIL014C-A	0	0	0	0	0	0	0	-2.398	strong similarity to hypothetical protein YIL102c
none	YGR053C	0	0	0	0	0	0	0	-2.398	weak similarity to PIR:T49786 hypothetical protein B9J10.230 Neurospora crassa
none	YCR101C	0	0	0	0	0	0	0	-2.398	strong similarity to Pep1p, VTH1p and VTH22p
SBH1	YER087C-B	0	0	0	0	0	0	0	-2.399	involved in translocation into the ER
none	YOR280C	0	0	0	0	0	0	0	-2.398	similarity to S.pombe dihydrofolate reductase
ASK10	YGR097W	0	0	0	0	0	0	0	-2.398	involved in Skn7p-dependent transcription
TY1A	TY1A_DR2	0	0	0	0	0	0	0	-2.398	TY1A protein
PHO12	YHR215W	0	0	0	0	0	0	0	-2.398	secreted acid phosphatase
PAN3	YKL025C	0	0	0	0	0	0	0	-2.398	component of the Pab1p-dependent poly(A) ribonuclease
TOS5	YKR011C	0	0	0	0	0	0	0	-2.398	hypothetical protein
YEA4	YEL004W	0	0	0	0	0	0	0	-2.398	strong similarity to K.lactis golgi uridine diphosphate-N-acetylglucosamine transporter
none	YJL200C	0	0	0	0	0	0	0	-2.398	strong similarity to aconitate hydratase
ISA1	YLL027W	0	0	0	1	0	1	0	-0.595	mitochondrial protein required for normal iron metabolism
none	YOR024W	0	0	0	0	0	0	0	-2.398	hypothetical protein
STU2	YLR045C	0	0	0	0	0	0	0	-2.398	suppressor of a cs tubulin mutation
none	YDR348C	0	0	0	0	0	0	0	-2.398	similarity to hypothetical protein YHR097c
none	YPL183C	0	0	0	0	0	0	0	-2.398	similarity to Taf90p
none	YGR003W	0	0	0	0	0	0	0	-2.398	similarity to D.melanogaster lin19 protein
none	YEL008C-A	0	0	0	0	0	0	0	-2.398	hypothetical protein identified by transposontagging (nested opposid)
none	YBL095W	0	0	0	0	0	0	0	-2.398	similarity to C.albicans hypothetical protein
none	YGL060W	0	0	0	0	0	0	0	-2.398	strong similarity to hypothetical protein YBR216c
none	YLL007C	0	0	0	0	0	0	0	-2.398	hypothetical protein
GCN4	YEL009C	0	0	0	0	0	0	0	-2.398	transcriptional activator of amino acid biosynthetic genes
none	YOR083W	0	0	0	0	0	0	0	-2.398	weak similarity to YKR091w
none	YEL015W	0	0	1	1	0	1	0	-0.162	weak similarity to Spa2p
PEX3	YDR329C	0	0	1	0	0	0	0	-1.930	peroxisomal assembly protein - peroxin
DUT1	YBR252W	0	0	0	0	0	1	0	-1.515	dUTP pyrophosphatase precursor
MRPL11	YDL202W	0	0	0	0	0	0	0	-2.398	mitochondrial ribosomal protein, large subunit
none	YHR209W	0	0	0	0	0	0	0	-2.398	similarity to hypothetical protein YER175c
HAA1	YPR008W	0	0	0	0	0	0	0	-2.398	similarity to transcription factor
PTP3	YER075C	0	0	0	0	0	0	0	-2.398	protein tyrosine phosphatase
none	YDL203C	0	0	0	0	0	0	0	-2.398	similarity to Skt5p
REG2	YBR050C	0	0	0	0	0	0	0	-2.398	regulatory subunit of type I protein phosphatase
VTI1	YMR197C	0	0	0	0	0	0	0	-2.398	v-SNARE: involved in Golgi retrograde protein traffic
none	YDR134C	0	0	0	0	0	0	0	-2.398	strong similarity to Flo1p, Flo5p, Flo9p and YLR110c (pseudogene in S288c)
MOH1	YBL049W	0	0	0	0	0	1	0	-1.512	strong similarity to hypothetical protein - human
GIP2	YER054C	0	0	0	0	0	0	0	-2.398	Glc7p-interacting protein
HNT2	YDR305C	0	0	0	0	0	0	0	-2.398	dinucleoside 5^,5
none	YHL019W-A	0	0	0	0	0	0	0	-2.398	questionable ORF
none	YNL201C	0	0	0	0	0	0	1	-0.800	weak similarity to pleiotropic drug resistance control protein PDR6
none	YHR180W-A	0	0	0	0	0	0	0	-2.398	identified by fungal homology and RT-PCR
none	YCR061W	0	0	0	0	0	0	0	-2.398	similarity to YTP1
none	YBR206W	0	0	0	0	0	0	0	-2.398	questionable ORF
OYE3	YPL171C	0	0	0	0	0	0	0	-2.398	NAPDH dehydrogenase (old yellow enzyme), isoform 3
COX6	YHR051W	0	0	0	0	0	1	0	-1.512	cytochrome-c oxidase subunit VI
NUP84	YDL116W	0	0	1	0	0	0	0	-1.928	nuclear pore protein
CTR1	YPR124W	0	0	0	0	0	0	0	-2.398	Plasma membrane copper transport protein
PET130	YJL023C	0	0	0	0	0	0	0	-2.398	protein synthesis protein, mitochondrial
PMR1	YGL167C	0	0	0	0	0	0	0	-2.398	Ca++-transporting P-type ATPase located in Golgi
CDC36	YDL165W	0	0	0	0	0	0	0	-2.398	transcription factor
none	YLR154C-H	0	0	0	0	0	0	0	-2.398	identified by fungal homology and RT-PCR
none	YPL119C-A	0	0	0	0	0	0	0	-2.398	hypothetical protein identified by MudPIT Proteomic Analyses
SSL2	YIL143C	1	0	0	0	0	0	0	-0.798	DNA helicase
none	YBR292C	0	0	0	0	0	0	0	-2.398	hypothetical protein
PFK1	YGR240C	0	0	0	0	1	1	0	-0.521	6-phosphofructokinase, alpha subunit
ARF3	YOR094W	0	0	0	0	0	0	0	-2.398	ADP-ribosylation factor 3
TAF10	YDR167W	0	0	0	0	1	0	0	-1.409	TFIID and SAGA subunit
none	YBR063C	0	0	0	0	0	0	0	-2.398	hypothetical protein
HOM3	YER052C	0	0	0	1	0	0	0	-1.470	L-aspartate 4-P-transferase
MRP51	YPL118W	0	0	0	0	1	0	0	-1.408	mitochondrial ribosomal protein, small subunit
PBP1	YGR178C	0	0	1	0	0	0	0	-1.930	Pab1p interacting protein
PPM2	YOL141W	0	0	0	0	0	0	0	-2.398	similarity to YDR435c and C.elegans hypothetical protein
DLS1	YJL065C	0	0	0	0	0	0	0	-2.398	Dpb3-Like Subunit of ISW2/yCHRAC complex
MRPL36	YBR122C	0	0	0	0	1	0	0	-1.402	mitochondrial ribosomal protein, large subunit
none	YHR095W	0	0	0	0	0	0	0	-2.398	hypothetical protein
PAF1	YBR279W	0	0	0	0	0	0	0	-2.398	DNA-directed RNA polymerase II regulator
none	YBR271W	0	0	0	0	0	0	0	-2.398	weak similarity to S.pombe uvi22 protein and hypothetical protein YNL024c
none	YMR221C	0	0	0	0	0	0	0	-2.399	weak similarity to photosystem II protein D2
FSP2	YJL221C	0	0	0	0	0	0	0	-2.398	strong similarity to alpha-D-glucosidase
BUD26	YDR241W	0	0	0	0	0	0	0	-2.398	questionable ORF
none	YER130C	0	0	0	0	0	0	0	-2.398	similarity to Msn2p and weak similarity to Msn4p
CNS1	YBR155W	0	0	0	0	0	0	0	-2.398	weak similarity to stress-induced STI1p
ESC2	YDR363W	0	0	0	0	0	0	0	-2.398	involved in silencing
PXA1	YPL147W	0	0	0	0	0	0	0	-2.398	^Half-size^ ABC transporter required for import of long-chain fatty-acids into peroxisomes
ECM7	YLR443W	0	0	0	0	0	0	0	-2.398	involved in cell wall biogenesis and architecture
none	YGR266W	0	0	0	0	0	1	0	-1.511	hypothetical protein
TIP1	YBR067C	0	0	0	0	0	0	0	-2.398	esterase
FUN19	YAL034C	0	0	0	0	1	0	0	-1.409	similarity to hypothetical protein YOR338w
none	YLR270W	0	0	0	0	0	0	0	-2.398	strong similarity to YOR173w
none	YCR095C	0	0	0	0	0	0	0	-2.398	similarity to Saccharomyces kluyveri strain NRRL Y-12651
none	YPR084W	0	0	1	0	0	0	0	-1.930	hypothetical protein
FOL3	YMR113W	0	0	0	0	0	0	0	-2.398	dihydrofolate synthetase
none	YBR184W	0	0	0	0	0	0	0	-2.398	hypothetical protein
none	YGR035C	0	0	0	0	0	0	0	-2.398	hypothetical protein
none	YDL222C	0	0	0	0	0	0	0	-2.398	strong similarity to hypothetical protein YNL194c and similarity to YML052w
STP22	YCL008C	0	0	0	0	0	0	0	-2.398	required for vacuolar targeting of temperature-sensitive plasma membrane proteins, Ste2p and Can1p
SIT1	YEL065W	0	0	0	0	0	0	0	-2.398	Transporter of the bacterial siderophore ferrioxamine B
none	YNL335W	0	0	0	0	0	0	0	-2.398	similarity to M.verrucaria cyanamide hydratase, identical to hypothetical protein YFL061w
LCB1	YMR296C	0	0	1	0	0	0	0	-1.931	serine C-palmitoyltransferase subunit
HEM1	YDR232W	0	0	0	0	0	0	0	-2.398	5-aminolevulinate synthase
none	YGR190C	0	0	0	0	0	0	0	-2.398	questionable ORF
none	YHR116W	0	0	0	0	0	0	0	-2.398	weak similarity to TRCDSEMBLNEW:AE003592_6 CG4186 D. melanogaster
PIB1	YDR313C	0	0	0	0	0	0	0	-2.398	phosphatidylinositol(3)-phosphate binding protein
none	YFR018C	0	0	0	0	0	0	0	-2.398	similarity to human glutaminyl-peptide cyclotransferase
CAP1	YKL007W	0	0	0	0	0	0	0	-2.398	F-actin capping protein alpha subunit
NEO1	YIL048W	0	0	0	0	0	0	0	-2.398	P-type ATPase similar to Drs2p, a proposed aminophospholipid translocase (flippase) - unknown function
SSN2	YDR443C	0	0	0	0	0	0	0	-2.398	DNA-directed RNA polymerase II holoenzyme and Srb10 CDK subcomplex subunit
PUS4	YNL292W	0	0	0	0	0	0	0	-2.398	pseudouridine synthase
none	YKL183C-A	0	0	0	0	0	0	0	-2.399	identified by fungal homology and RT-PCR
none	YOR324C	0	0	0	0	0	0	0	-2.398	similarity to YAL028w
none	YNL134C	0	0	0	0	0	0	0	-2.398	similarity to C.carbonum toxD gene
none	YKL100C	0	0	0	0	0	0	0	-2.398	similarity to C.elegans hypothetical protein
ECM23	YPL021W	0	0	0	0	0	0	0	-2.398	similarity to Srd1p
ECM37	YIL146C	0	0	0	0	0	0	0	-2.398	involved in cell wall biogenesis and architecture
HXT12	YIL171W	0	0	0	0	0	0	0	-2.398	strong similarity to sugar transport proteins
none	YLR299C-A	0	0	0	0	0	0	0	-2.398	hypothetical protein identified by transposontagging (nested opposid)
MGS1	YNL218W	0	0	0	0	0	0	0	-2.398	similarity to E.coli hypothetical protein in serS 5^region
none	YIL121W	0	0	1	0	0	0	0	-1.930	similarity to antibiotic resistance proteins
none	YNL228W	0	0	0	0	0	0	0	-2.398	questionable ORF
NRP1	YDL167C	0	0	0	0	1	0	0	-1.406	similarity to human TAF2N Zinc finger TBP-associated factor N, component of the TFIID complex
THI6	YPL214C	0	0	1	0	0	0	0	-1.931	thiamin-phosphate pyrophosphorylase and hydroxyethylthiazole kinase
none	YOR228C	0	0	0	0	0	0	0	-2.398	weak similarity to YNR013c
none	YBR270C	0	0	1	0	0	0	0	-1.932	strong similarity to hypothetical protein YJL058c
PET54	YGR222W	0	0	0	0	0	0	0	-2.398	splicing protein and translational activator, mitochondrial
CAN1	YEL063C	0	0	0	0	0	0	0	-2.398	Arginine permease
none	YAL068W-A	0	0	0	0	0	0	0	-2.398	hypothetical protein identified by homology
none	YML020W	0	0	0	0	0	0	0	-2.398	hypothetical protein
MEP1	YGR121C	0	0	0	0	0	0	0	-2.398	High-affinity ammonium permease
PMT1	YDL095W	0	0	0	0	0	0	0	-2.398	mannosyltransferase
PCS60	YBR222C	0	0	0	0	0	0	0	-2.398	AMP-binding protein, peroxisomal
MCD1	YDL003W	0	0	0	0	0	0	0	-2.398	Mitotic Chromosome Determinant
PRO2	YOR323C	0	0	0	0	1	0	0	-1.408	gamma-glutamyl phosphate reductase
SSO2	YMR183C	0	0	0	0	0	0	0	-2.398	syntaxin (T-SNARE)
TIM50	YPL063W	0	0	0	0	0	0	0	-2.398	mitochondrial inner membrane import translocase subunit
none	YOL035C	0	0	0	0	0	0	0	-2.398	questionable ORF
HMG1	YML075C	0	0	0	0	0	0	0	-2.398	3-hydroxy-3-methylglutaryl-coenzyme A reductase 1
PIG1	YLR273C	0	0	0	0	0	0	0	-2.398	putative type 1 phosphatase regulatory subunit
none	YLR434C	0	0	0	0	0	0	0	-2.398	protein localized to mitochondria
SAS4	YDR181C	0	0	0	0	0	0	0	-2.398	involved in silencing at telomeres
none	YCL056C	0	0	0	0	0	0	0	-2.399	hypothetical protein
none	YMR242W-A	0	0	0	0	0	0	0	-2.398	hypothetical protein identified by transposontagging (intergenic)
none	YJL083W	0	0	0	0	0	0	0	-2.398	similarity to hypothetical protein YKR019c
MKK2	YPL140C	0	0	0	0	0	1	0	-1.512	protein kinase of the map kinase kinase (MEK) family
BUB3	YOR026W	0	0	0	0	0	0	0	-2.398	cell cycle arrest protein
ACC1	YNR016C	0	0	0	0	1	1	0	-0.522	acetyl-CoA carboxylase
YCK3	YER123W	0	0	0	0	0	0	0	-2.399	casein kinase, isoform 3
DYN1	YKR054C	1	0	0	0	1	0	0	0.145	dynein heavy chain, cytosolic
MUP1	YGR055W	0	0	0	0	0	0	0	-2.398	High affinity methionine permease
none	YMR315W	0	0	0	0	0	0	0	-2.398	similarity to hypothetical S. pombe protein
none	YKL202W	0	0	0	0	0	0	0	-2.398	questionable ORF
LTE1	YAL024C	0	0	0	0	0	0	0	-2.398	GDP/GTP exchange factor
none	YKL187C	0	0	0	0	0	0	0	-2.398	strong similarity to hypothetical protein YLR413w
NKP1	YDR383C	0	0	0	0	0	0	0	-2.398	weak similarity to S.pombe paramyosin
none	YDR396W	0	0	0	0	0	0	0	-2.398	hypothetical protein
OAR1	YKL055C	0	0	0	0	0	0	0	-2.398	putative 3-oxoacyl-(acyl carrier protein) reductase
none	YGR115C	0	0	0	0	0	0	0	-2.398	questionable ORF
ARO3	YDR035W	0	0	0	0	0	0	0	-2.398	2-dehydro-3-deoxyphosphoheptonate aldolase, phenylalanine-inhibited
none	YBL062W	0	0	0	0	0	0	0	-2.398	questionable ORF
PEX18	YHR160C	0	0	0	0	0	0	0	-2.398	peroxin, essential for peroxisomal targeting by the PTS2 pathway
TFC4	YGR047C	0	0	0	0	0	0	0	-2.398	TFIIIC (transcription initiation factor) subunit, 131 kD
none	YDR119W	0	0	0	0	0	0	0	-2.398	similarity to B.subtilis tetracyclin resistance
UBP3	YER151C	0	0	0	0	0	0	0	-2.398	ubiquitin-specific proteinase
DUR1,2	YBR208C	0	0	0	0	0	0	0	-2.398	urea amidolyase
none	YLR070C	0	0	0	0	0	0	0	-2.398	strong similarity to sugar dehydrogenases
CDC54	YPR019W	1	0	0	0	0	0	0	-0.800	member of the Cdc46p/Mcm2p/Mcm3p family
RPC82	YPR190C	0	0	0	0	1	1	0	-0.522	DNA-directed RNA polymerase III, 82 KD subunit
CET1	YPL228W	0	0	0	0	1	0	0	-1.409	RNA 5^-triphosphatase (mRNA capping enzyme, beta subunit)
BUD9	YGR041W	0	0	0	0	0	0	0	-2.398	budding protein
none	YHR097C	0	0	0	0	0	0	0	-2.398	strong similarity to hypothetical protein YDR348c
TRR1	YDR353W	0	0	0	0	0	0	0	-2.398	thioredoxin reductase (NADPH)
none	YPL047W	0	0	0	0	0	0	0	-2.398	weak similarity to A. thaliana genomic DNA
none	YPL014W	0	0	0	0	0	0	0	-2.398	hypothetical protein
MUQ1	YGR007W	0	0	0	0	0	0	0	-2.398	choline phosphate cytidylyltransferase
ATR1	YML116W	0	0	0	0	0	0	0	-2.399	Putative substrate-H+ antiporter conferring resistance to aminotriazole
none	YOL137W	0	0	0	0	0	0	0	-2.398	weak similarity to tetracycline resistance proteins
TY4B	TY4B_P	0	0	0	0	0	0	0	-2.398	probably inactive TY4B
CDC43	YGL155W	0	0	0	0	0	0	0	-2.398	geranylgeranyltransferase beta subunit
YRA2	YKL214C	0	0	0	0	0	1	0	-1.514	mRNA export through interaction with Mex67p
CEM1	YER061C	0	0	0	0	0	0	0	-2.398	beta-keto-acyl-ACP synthase, mitochondrial
DBP1	YPL119C	0	0	0	0	0	0	0	-2.398	ATP-dependent RNA helicase
HNT1	YDL125C	0	0	0	0	0	0	0	-2.398	similarity to protein kinase C inhibitor-I
CCE1	YKL011C	0	0	0	0	0	0	0	-2.398	cruciform-cutting endonuclease, mitochondrial
KOG1	YHR186C	0	0	0	0	0	1	0	-1.511	similarity to C.elegans hypothetical protein C10C5.6
KNS1	YLL019C	0	0	0	0	0	0	0	-2.398	ser/thr protein kinase
SIP3	YNL257C	0	0	0	0	0	0	0	-2.398	Snf1p protein kinase interacting protein
BUD4	YJR092W	0	0	0	0	0	0	0	-2.398	budding protein
none	YGL199C	0	0	0	0	0	0	0	-2.398	questionable ORF
none	YDR010C	0	0	0	0	0	0	0	-2.398	hypothetical protein
none	YPL189C-A	0	0	0	0	0	0	0	-2.398	conserved putative protein
CTP1	YBR291C	0	0	0	0	0	0	0	-2.398	Mitochondrial citrate transporter - member of the mitochondrial carrier (MCF) family
none	YBL059W	0	0	0	0	0	0	0	-2.398	weak similarity to hypothetical protein YER093c-a
none	YPL275W	0	0	0	0	0	0	0	-2.398	identical to a region of YOR388c
BOS1	YLR078C	0	0	1	0	0	0	0	-1.932	secretory pathway protein
none	YFL012W	0	0	0	0	0	0	0	-2.398	hypothetical protein
none	YDR262W	0	0	0	0	0	0	0	-2.398	hypothetical protein
IPT1	YDR072C	0	0	0	0	0	0	0	-2.398	mannosyl diphosphorylinositol ceramide synthase
none	YOR108C-A	0	0	0	0	0	0	0	-2.398	hypothetical protein identified by transposontagging (nested opposid)
none	YKL153W	0	0	0	0	0	0	0	-2.398	questionable ORF
CSN9	YDR179C	0	0	0	1	0	0	0	-1.469	signalosome component
TY1A	TY1A_ML1	0	0	0	0	0	0	0	-2.398	TY1A protein
RHR2	YIL053W	0	0	0	0	0	1	0	-1.512	DL-glycerol phosphatase
HLJ1	YMR161W	0	0	0	0	0	0	0	-2.398	similarity to dnaJ proteins
TIR1	YER011W	0	0	0	0	0	0	0	-2.398	cold-shock induced protein of the Tir1p,Tip1p family
HSP78	YDR258C	0	0	0	0	0	0	0	-2.398	heat shock protein of clpb family of ATP-dependent proteases, mitochondrial
none	YDR467C	0	0	0	0	0	0	0	-2.398	questionable ORF
SUT1	YGL162W	0	0	0	0	0	0	0	-2.398	hypoxic protein involved in sterol uptake
SLA2	YNL243W	0	0	1	0	0	0	0	-1.930	cytoskeleton assembly control protein
ARC40	YBR234C	1	0	0	0	0	0	0	-0.801	Arp2/3 protein complex subunit, 40 kilodalton
TY3A	TY3A_G	0	0	0	0	0	0	0	-2.398	TY3A protein
none	YNL047C	0	0	0	0	0	0	0	-2.398	similarity to probable transcription factor Ask10p and hypothetical protein YPR115w, and strong similarity to hypothetical protein YIL105c
RGT1	YKL038W	0	0	0	0	0	0	0	-2.398	regulator of glucose-induced genes
DAK2	YFL053W	0	0	0	0	0	0	0	-2.398	dihydroxyacetone kinase
none	YOR200W	0	0	0	0	0	0	0	-2.398	questionable ORF
ARR2	YPR200C	0	0	0	0	0	0	0	-2.398	arsenate reductase
CTR3	YLR411W	0	0	1	0	0	0	0	-1.929	Intracellular, cystein-rich protein involved in high-affinity copper uptake
none	YHR150W	0	0	0	0	0	0	0	-2.398	weak similarity to YDR479c
MDM34	YGL219C	0	0	0	0	0	0	0	-2.398	mitochondrial distribution and morphology
CDC4	YFL009W	0	0	0	0	0	0	0	-2.398	cell division control protein
GIP1	YBR045C	0	0	0	1	0	0	0	-1.470	Glc7-interacting protein
SUB1	YMR039C	1	0	0	0	0	0	0	-0.801	transcriptional coactivator
none	YKL195W	0	0	0	0	0	0	0	-2.398	similarity to rabbit histidine-rich calcium-binding protein
none	YPR127W	0	0	0	0	0	0	0	-2.398	similarity to C-term. of N.tabacum auxin-induced protein
POS5	YPL188W	0	0	0	0	0	0	0	-2.398	similarity to Utr1p and YEL041w
RAD9	YDR217C	0	0	0	0	0	0	0	-2.398	DNA repair checkpoint protein
TAF11	YML015C	0	0	0	1	1	0	0	-0.489	TFIID subunit (TBP-associated factor), 40KD
VPS70	YJR126C	0	0	0	0	0	0	0	-2.398	similarity to human prostate-specific membrane antigen and transferrin receptor protein
ATH1	YPR026W	0	0	0	0	0	0	0	-2.398	acid trehalase, vacuolar
OSH3	YHR073W	0	0	0	0	0	0	0	-2.398	similarity to Osh1p, YDL019c and mammalian oxysterol-binding protei
none	YDL038C	0	0	0	0	0	0	0	-2.399	similarity to mucin proteins
RCE1	YMR274C	0	0	0	0	0	0	0	-2.398	modulator of Ras2p
PLB1	YMR008C	0	0	0	0	0	0	0	-2.398	phospholipase B (lysophospholipase)
none	YHR125W	0	0	0	0	0	0	0	-2.398	questionable ORF
none	YER119C-A	0	0	0	0	0	0	0	-2.398	questionable ORF
HO	YDL227C	0	0	0	0	0	0	0	-2.398	homothallic switching endonuclease
none	YOR197W	0	0	0	0	0	0	0	-2.398	strong similarity to hypothetical protein SPCC1840.04 S. pombe
none	YNL081C	0	0	0	0	0	0	0	-2.399	similarity to ribosomal protein S13
CWP2	YKL096W-A	0	0	0	0	0	0	0	-2.398	cell wall mannoprotein
KRE28	YDR532C	0	0	0	0	0	0	0	-2.398	weak similarity Plasmodium repeat organellar protein
none	YNL319W	0	0	0	0	0	0	0	-2.398	questionable ORF
none	YDR049W	0	0	0	0	1	0	0	-1.406	similarity to C.elegans K06H7.3 protein
none	YBR113W	0	0	0	0	0	0	0	-2.398	questionable ORF
MRPL38	YKL170W	0	0	0	0	0	0	0	-2.398	mitochondrial ribosomal protein, large subunit
none	YJL043W	0	0	0	0	0	0	0	-2.398	similarity to hypothetical protein YKR015c
none	YGL047W	0	0	0	0	0	0	0	-2.398	similarity to hypothetical S. pombe protein
SSK1	YLR006C	0	0	1	0	0	0	0	-1.931	two-component signal transducer
IRE1	YHR079C	0	0	0	0	0	0	0	-2.398	protein kinase
BSP1	YPR171W	0	0	0	0	0	0	0	-2.398	hypothetical protein
TFS1	YLR178C	0	0	0	0	0	0	0	-2.398	cdc25-dependent nutrient- and ammonia-response cell-cycle regulator
none	YHL029C	0	0	0	0	0	0	0	-2.398	hypothetical protein
DPB11	YJL090C	0	0	0	0	0	0	0	-2.398	involved in DNA replication and S-phase checkpoint
SER1	YOR184W	0	0	1	0	0	0	0	-1.931	phosphoserine transaminase
VPS74	YDR372C	0	0	0	1	0	0	0	-1.469	similarity to hypothetical S. pombe protein
FLR1	YBR008C	0	0	0	0	0	0	0	-2.398	Putative H+ antiporter regulated by yAP-1 and involved in multidrug resistance
TOM40	YMR203W	0	0	0	0	0	0	0	-2.398	forms the hydrophilic channel of the mitochondrial import pore for preproteins
none	YHR218W	0	0	0	0	0	0	0	-2.398	strong similarity to subtelomeric encoded proteins
TY1A	TY1A_OR	0	0	0	0	0	0	0	-2.399	TY1A protein
PRI1	YIR008C	0	0	0	0	1	0	0	-1.408	DNA-directed DNA polymerase alpha 48kDa subunit (DNA primase)
none	YBL006W-A	0	0	0	0	0	0	0	-2.398	hypothetical protein identified by transposontagging (nested opposid)
NCL1	YBL024W	0	0	0	0	0	0	0	-2.398	tRNA (cytosine-5-)-methyltransferase
none	YOL166C	0	0	0	0	0	0	0	-2.398	hypothetical protein
none	YDR317W	0	0	0	0	0	0	0	-2.398	hypothetical protein
TRL1	YJL087C	0	0	0	0	0	1	0	-1.510	tRNA ligase
none	YJL038C	0	0	0	0	0	0	0	-2.398	strong similarity to hypothetical protein YJL037w
NRG1	YDR043C	0	0	0	0	0	0	0	-2.398	transcriptional repressor for glucose repression of STA1 gene expression
DAP2	YHR028C	0	0	0	0	0	0	0	-2.398	dipeptidyl aminopeptidase B
none	YCL044C	0	0	0	0	0	0	0	-2.398	similarity to hypothetical protein K. lactis
none	YFR022W	0	0	0	0	0	0	0	-2.398	similarity to Rod1p
none	YEL072W	0	0	0	0	0	0	0	-2.398	hypothetical protein
DSN1	YIR010W	0	0	0	0	0	0	0	-2.398	important for chromosome segregation
HIR1	YBL008W	0	0	0	0	0	1	0	-1.512	histone transcription regulator
none	YOL008W	0	0	0	0	0	0	0	-2.398	similarity to hypothetical protein S. pombe
none	YMR178W	0	0	0	0	0	0	0	-2.399	similarity to C.elegans hypothetical protein
YSC83	YHR017W	0	0	0	0	0	0	0	-2.398	strong similarity to S.douglasii YSD83
SNO1	YMR095C	0	0	0	0	0	0	0	-2.398	similarity to M.leprae hisH protein
SIR1	YKR101W	0	0	0	0	0	0	0	-2.398	silencing regulatory protein
none	YHR198C	0	0	0	0	0	0	0	-2.398	strong similarity to hypothetical protein YHR199c
SKI7	YOR076C	0	0	0	0	1	0	1	0.061	GTPase with function in 3^-to-5^ degradation of mRNA
ALG9	YNL219C	0	0	0	0	0	0	0	-2.398	mannosyltransferase
none	YGL015C	0	0	0	0	0	0	0	-2.398	hypothetical protein
CLB4	YLR210W	0	0	0	0	0	0	0	-2.398	cyclin, G2/M-specific
CAP2	YIL034C	0	0	0	0	0	0	0	-2.398	F-actin capping protein, beta subunit
PEP3	YLR148W	0	0	0	0	0	0	0	-2.398	vacuolar membrane protein
none	YOR342C	0	0	0	0	0	0	0	-2.398	weak similarity to YAl037w
none	YOL070C	0	0	0	0	0	0	0	-2.398	hypothetical protein
none	YLR124W	0	0	0	0	0	0	0	-2.398	hypothetical protein
CBR1	YIL043C	0	0	0	0	0	0	0	-2.398	cytochrome-b5 reductase
none	YPR202W	0	0	0	0	0	0	0	-2.398	strong similarity to subtelomeric encoded proteins
PHB2	YGR231C	0	0	0	0	0	0	0	-2.398	Prohibitin
HDA1	YNL021W	0	0	0	0	1	0	0	-1.403	histone deacetylase A
RSN1	YMR266W	0	0	0	0	0	1	0	-1.512	similarity to A.thaliana hyp1 protein
none	YPL107W	0	0	0	0	0	0	0	-2.398	similarity to hypothetical protein SPCP31B10.02 S. pombe
none	YHR173C	0	0	0	0	0	0	0	-2.398	hypothetical protein
CTT1	YGR088W	0	0	0	0	0	0	0	-2.398	catalase T, cytosolic
BUD31	YCR063W	0	0	0	0	1	0	0	-1.406	strong similarity to Xenopus G10 and human edg-2 protein
none	YHR073W-A	0	0	0	0	0	0	0	-2.398	hypothetical protein identified by MS Proteomic Analyse
STP4	YDL048C	0	0	0	0	0	0	0	-2.398	involved in pre-tRNA splicing and in uptake of branched-chain amino acids
PRE8	YML092C	0	0	0	0	1	0	0	-1.410	20S proteasome subunit Y7 (alpha2)
none	YPR097W	0	0	0	0	0	0	0	-2.398	similarity to hypothetical protein SPCC1450.12 S. pombe
none	YNL056W	0	0	0	0	0	0	0	-2.399	similarity to YNL032w and YNL099c
none	YDL025C	0	0	0	0	0	0	0	-2.398	similarity to probable protein kinase NPR1
ATS1	YAL020C	0	0	0	0	0	0	0	-2.398	alpha-tubulin suppressor
GNA1	YFL017C	0	0	0	1	0	0	0	-1.469	essential acetyltransferase
AAD4	YDL243C	0	0	0	0	0	0	0	-2.398	strong similarity to aryl-alcohol dehydrogenase
MDS3	YGL197W	0	0	0	0	1	1	0	-0.526	negative regulator of early meiotic expression
HXT4	YHR092C	0	0	0	0	0	0	0	-2.398	Hexose facilitator of moderately low affinity
none	YDR379C-A	0	0	0	0	0	0	0	-2.398	conserved hypothetical protein
none	YOL159C	0	0	0	0	0	0	0	-2.398	hypothetical protein
none	YNR074C	0	0	0	0	0	0	0	-2.398	weak similarity to B.subtilis nitrite reductase (nirB)
UGT51	YLR189C	0	0	0	0	1	0	0	-1.406	sterol glucosyltransferase (UDP-glucose:sterol glucosyltransferase)
PDS1	YDR113C	0	0	0	0	0	0	0	-2.398	cell cycle regulator
RAD52	YML032C	0	0	0	0	1	0	0	-1.408	recombination and DNA repair protein
CAF16	YFL028C	0	0	0	0	0	0	0	-2.398	ATP-binding cassette transporter family member
MPH2	YDL247W	0	0	0	0	0	0	0	-2.398	maltose transporter family member
RIB5	YBR256C	0	0	0	0	0	0	0	-2.398	riboflavin synthase, alpha chain
none	YOR081C	0	0	0	0	0	0	0	-2.398	strong similarity to YKR089c
NCE4	YPL024W	0	0	1	0	0	0	0	-1.931	negative regulator of CTS1 expression
PET111	YMR257C	0	0	0	0	0	0	0	-2.398	required for translation of COX2 mRNA
DTD1	YDL219W	0	0	0	0	0	0	0	-2.398	D-Tyr-tRNA(Tyr) deacylase activity
none	YKR040C	0	0	0	0	0	0	0	-2.398	questionable ORF
SRP21	YKL122C	0	0	0	0	0	0	0	-2.398	signal recognition particle subunit
DOC1	YGL240W	0	0	0	0	0	0	0	-2.398	component of the anaphase promoting complex
THI3	YDL080C	0	0	0	0	0	0	0	-2.398	positive regulation factor of thiamin metabolism
none	YEL001C	0	0	0	0	0	0	0	-2.398	hypothetical protein
NUT2	YPR168W	1	0	0	0	0	0	0	-0.802	negative transcription regulator from artifical reporters
none	YLR374C	0	0	0	0	0	0	0	-2.398	questionable ORF
CTM1	YHR109W	0	0	1	0	0	0	0	-1.930	cytochrome c methyltransferase
none	YDL034W	0	0	0	0	0	0	0	-2.398	questionable ORF
ALD6	YPL061W	0	0	0	0	0	0	0	-2.398	aldehyde dehydrogenase, cytosolic
BNA3	YJL060W	0	0	0	0	0	0	0	-2.398	Arylformamidase
FCY1	YPR062W	0	0	0	0	0	0	0	-2.398	cytosine deaminase
VPS34	YLR240W	0	0	0	0	0	0	0	-2.398	phosphatidylinositol 3-kinase
SRB5	YGR104C	0	0	0	0	0	0	1	-0.799	DNA-directed RNA polymerase II holoenzyme and Kornberg^s mediator (SRB) subcomplex subunit
GRX4	YER174C	0	0	0	0	0	1	0	-1.513	member of the subfamily of yeast glutaredoxins (Grx3, Grx4, and Grx5)
none	YDR223W	0	0	0	0	0	0	0	-2.398	similarity to Ifh1p
DAN2	YLR037C	0	0	0	0	0	0	0	-2.398	strong similarity to members of the Srp1p/Tip1p family
DIT2	YDR402C	0	0	0	0	0	0	0	-2.398	cytochrome P450 56
TIF34	YMR146C	0	0	0	0	1	0	1	0.061	translation initiation factor eIF3, p39 subunit
YAP1802	YGR241C	0	0	0	0	0	0	0	-2.398	Yeast Adaptor Protein, member of AP180 protein family
BRR1	YPR057W	0	0	0	0	0	0	0	-2.398	involved in snRNP biogenesis
PYC1	YGL062W	0	0	0	0	0	1	0	-1.510	pyruvate carboxylase 1
none	YIL012W	0	0	0	0	0	0	0	-2.398	hypothetical protein
RSM7	YJR113C	0	0	1	0	1	0	0	-0.949	mitochondrial ribosomal protein, small subunit
NAT3	YPR131C	0	0	0	0	0	0	0	-2.398	N-acetyltransferases
none	YLR416C	0	0	0	0	0	0	0	-2.398	hypothetical protein
none	YMR155W	0	0	0	0	0	0	0	-2.398	weak similarity to E.coli hypothetical protein f402
RHO5	YNL180C	0	0	0	0	0	0	0	-2.398	similarity to S.pombe Cdc42p and other GTP-binding proteins
none	YOL106W	0	0	0	0	0	0	0	-2.398	questionable ORF - identified by SAGE
none	YGR164W	0	0	0	0	0	0	0	-2.398	questionable ORF
AXL2	YIL140W	0	0	0	0	0	0	0	-2.398	required for axial pattern of budding
none	YIL171W-A	0	0	0	0	0	0	0	-2.398	questionable ORF
GLO2	YDR272W	0	0	0	0	0	0	0	-2.398	glyoxalase II (hydroxyacylglutathione hydrolase)
none	YDR114C	0	0	0	0	0	0	0	-2.398	questionable ORF
none	YPR077C	0	0	0	0	1	0	0	-1.407	questionable ORF
none	YOR238W	0	0	0	0	0	0	0	-2.398	conserved hypothetical protein
AGA1	YNR044W	0	0	0	0	0	0	0	-2.398	a-agglutinin anchor subunit
SLS1	YLR139C	0	0	0	0	0	0	0	-2.398	suppresses lethality of SSM4 deletion
MRP8	YKL142W	0	0	0	0	0	0	0	-2.398	ribosomal protein, mitochondrial
none	YPR009W	0	0	0	0	0	0	0	-2.398	similarity to sterol uptake protein Sut1p
ERC1	YHR032W	0	0	0	0	0	0	0	-2.398	ethionine resistance protein
TIF35	YDR429C	0	0	0	0	1	0	1	0.060	translation initiation factor eIF3 (p33 subunit)
SSK2	YNR031C	0	0	0	0	0	1	0	-1.513	MAP kinase kinase kinase of the high osmolarity signal transduction pathway
none	YGL079W	0	0	0	0	0	0	0	-2.398	hypothetical protein
STE12	YHR084W	0	0	0	0	0	0	0	-2.398	transcriptional activator
none	YMR086C-A	0	0	0	0	0	0	0	-2.398	questionable ORF
none	YMR244W	0	0	0	0	0	0	0	-2.398	similarity to Uth1p, Nca3p, YIL123w and Sun4p
PSR1	YLL010C	0	0	0	0	0	0	0	-2.398	plasma membrane phosphatase involved in sodium stress response
KAR1	YNL188W	0	0	0	0	0	0	0	-2.398	cell division control protein
LEU4	YNL104C	0	0	0	0	0	0	0	-2.398	2-isopropylmalalate synthase
none	YKL156C-A	0	0	0	0	0	0	0	-2.398	hypothetical protein identified by transposontagging (nested opposid)
none	YOR365C	0	0	0	0	0	0	0	-2.398	strong similarity to YAL053w
EPS1	YIL005W	0	0	0	0	0	0	0	-2.398	disulfide-isomerase
ECM39	YNR030W	0	0	0	0	0	0	0	-2.398	involved in cell wall biogenesis and architecture
none	YGL210W-A	0	0	0	0	0	0	0	-2.398	identified by fungal homology and RT-PCR
TSC10	YBR265W	0	0	0	0	0	0	0	-2.398	3-ketosphinganine reductase
AI2	Q0055	0	0	0	0	0	0	0	-2.398	COX1 intron 2 protein
none	YGL131C	0	0	0	0	0	0	0	-2.398	weak similarity to S.pombe hypothetical protein C3H1.12C
none	YDL162C	0	0	0	0	0	0	0	-2.398	hypothetical protein
none	YNR040W	0	0	0	0	0	0	0	-2.398	hypothetical protein
none	YHR033W	0	0	0	0	0	1	0	-1.511	strong similarity to glutamate 5-kinase
none	YDR246W-A	0	0	0	0	0	0	0	-2.398	identified by fungal homology and RT-PCR
SOL1	YNR034W	0	0	0	0	0	0	0	-2.399	multicopy suppressor of los1-1
none	YHL046W-A	0	0	0	0	0	0	0	-2.398	questionable ORF
none	YEL076C	0	0	0	0	0	0	0	-2.398
TY1A	TY1A_GR1	0	0	0	0	0	0	0	-2.398	TY1A protein
none	YDL071C	0	0	0	0	0	0	0	-2.398	questionable ORF
none	YOR173W	0	0	1	0	1	0	0	-0.948	strong similarity to YLR270w
TEA1	YOR337W	0	0	0	0	0	0	0	-2.398	TY1 enhancer activator
none	YNL181W	0	0	0	0	0	0	0	-2.398	similarity to hypothetical S. pombe protein
VPS73	YGL104C	0	0	0	0	0	1	0	-1.512	similarity to glucose transport proteins
TY1B	TY1B_DR1	0	0	0	0	0	0	0	-2.398	TY1B protein
none	YGR243W	0	0	0	0	0	0	0	-2.398	strong similarity to hypothetical protein YHR162w
SEC1	YDR164C	0	0	0	0	1	0	0	-1.402	protein transport protein
RGS2	YOR107W	0	0	0	0	0	0	0	-2.398	negative regulator of glucose-induced cAMP signaling pathway
SPP41	YDR464W	0	0	0	0	0	0	0	-2.398	negative regulator of PRP3 and PRP4 gene expression
none	YGR210C	0	0	0	0	0	1	0	-1.513	similarity to M.jannaschii GTP-binding protein and to M.capricolum hypothetical protein SGC3
GLN4	YOR168W	0	0	0	0	0	0	0	-2.398	glutaminyl-tRNA synthetase
none	YLR012C	0	0	0	0	0	0	0	-2.398	conserved hypothetical protein
none	YLR054C	0	0	0	0	0	0	0	-2.398	hypothetical protein
none	YNL294C	0	0	0	0	0	0	0	-2.398	similarity to TRCDSEMBL:AF152926_1 palH Emericella nidulans
EGD2	YHR193C	0	0	1	0	0	1	0	-1.050	alpha subunit of the nascent polypeptide-associated complex
DNL4	YOR005C	0	0	0	0	0	1	0	-1.513	DNA ligase IV
none	YPR147C	0	0	0	0	0	0	0	-2.398	weak similarity to CG9186 D. melanogaster
PHO3	YBR092C	0	0	0	0	0	0	0	-2.398	constitutive acid phosphatase precursor
TY1A	TY1A_DR6	0	0	0	0	0	0	0	-2.398	TY1A protein
SSP2	YOR242C	0	0	0	0	0	0	0	-2.398	weak similarity to M.pneumoniae probable ABC transport permease
none	YJL028W	0	0	0	0	0	0	0	-2.398	hypothetical protein
none	YLR077W	0	0	0	0	0	0	0	-2.398	weak similarity to Xenopus RCC1 protein
SRB8	YCR081W	0	0	0	0	0	0	0	-2.398	DNA-directed RNA polymerase II holoenzyme and Srb10 CDK subcomplex subunit
none	YOR396C-A	0	0	0	0	0	0	0	-2.398	hypothetical protein identified by homology
none	YLR458W	0	0	0	0	0	0	0	-2.398	questionable ORF
ERD2	YBL040C	0	0	0	0	0	0	0	-2.398	ER lumen protein-retaining receptor
ZMS1	YJR127C	0	0	0	0	0	0	0	-2.398	transcription factor with similarity to regulatory protein Ard1p
SWI3	YJL176C	0	0	0	0	1	0	0	-1.406	transcription regulatory protein
RIF2	YLR453C	0	0	1	0	0	0	0	-1.932	Rap1p interacting factor 2
none	YCR007C	0	0	0	0	0	0	0	-2.398	strong similarity to subtelomeric encoded proteins
FUR1	YHR128W	0	0	0	0	0	1	0	-1.512	uracil phosphoribosyltransferase
TIM18	YOR297C	0	0	0	0	0	0	0	-2.398	component of the inner mitochondrial membrane translocation complex
ATP20	YPR020W	0	0	0	0	0	0	0	-2.398	subunit G of the dimeric form of mitochondrial F1F0-ATP Synthase
none	YJR003C	0	0	0	0	0	0	0	-2.398	hypothetical protein
XBP1	YIL101C	0	0	0	0	0	0	0	-2.398	stress-induced transcriptional repressor
SPL2	YHR136C	0	0	0	0	0	0	0	-2.398	suppressor of plc1-delta
none	YPR114W	0	0	0	0	0	0	0	-2.398	similarity to YJR116w
GUP2	YPL189W	0	0	0	0	0	0	0	-2.398	putative glycerol transporter involved in active glycerol uptake
ZAP1	YJL056C	0	0	0	0	0	0	0	-2.398	metalloregulatory protein involved in zinc-responsive transcriptional regulation
none	YPR169W-A	0	0	0	0	0	0	0	-2.398	identified by fungal homology and RT-PCR
none	YLR264C-A	0	0	0	0	0	0	0	-2.398	hypothetical protein - identified by SAGE
none	YPL247C	0	0	0	0	0	0	0	-2.398	similarity to human HAN11 protein and petunia an11 protein
CWC21	YDR482C	0	0	0	0	0	0	0	-2.398	hypothetical protein
none	YJL122W	0	0	0	0	0	1	1	-0.011	weak similarity to dog-fish transition protein S2
SHP1	YBL058W	0	0	0	0	1	0	0	-1.406	potential regulatory subunit for Glc7p
UBI4	YLL039C	0	0	0	0	0	1	0	-1.513	ubiquitin
none	YKL107W	0	0	0	0	0	0	0	-2.399	weak similarity to S.antibioticus probable oxidoreductase
NFS1	YCL017C	0	0	0	0	0	0	0	-2.398	regulates Iron-Sulfur cluster proteins, cellular Iron uptake, andIron distribution
none	YER085C	0	0	0	0	0	0	0	-2.398	weak similarity to myosins
HCM1	YCR065W	0	0	0	0	0	0	0	-2.398	transcription factor
FDH1	YOR388C	0	0	0	0	1	0	0	-1.406	strong similarity to H.polymorpha formate dehydrogenase
SEC53	YFL045C	0	0	0	0	0	1	0	-1.512	phosphomannomutase
none	YPR091C	0	0	0	0	0	0	0	-2.398	weak similarity to C.elegans LIM homeobox protein
none	YOL083W	0	0	0	0	0	0	0	-2.398	similarity to YOL082w
none	YLR307C-A	0	0	0	0	0	0	0	-2.398	conserved hypothetical protein
none	YDR366C	0	0	1	0	0	0	0	-1.932	similarity to YOL106w and YER181c
AI4	Q0065	0	0	0	0	0	0	0	-2.398	DNA endonuclease
none	YER190C-A	0	0	0	0	0	0	0	-2.398	hypothetical protein identified by transposontagging (nested opposid)
none	YDR545C-A	0	0	0	0	0	0	0	-2.398	hypothetical protein identified by homology
ARK1	YNL020C	0	0	0	0	0	0	0	-2.398	Actin Regulating Kinase
MET13	YGL125W	0	0	0	0	0	0	0	-2.398	putative methylene tetrahydrofolate reductase
KAE1	YKR038C	0	0	0	0	0	1	0	-1.513	Putative O-sialo-glycoprotein-endopeptidase A1
GDH2	YDL215C	0	0	0	0	0	0	0	-2.398	NAD-specific glutamate dehydrogenase (NAD)
TAL1	YLR354C	0	0	0	0	0	0	0	-2.398	transaldolase
none	YCR022C	0	0	0	0	0	0	0	-2.398	hypothetical protein
FAR7	YFR008W	0	0	0	0	0	0	0	-2.398	weak similarity to human centromere protein E
DPP1	YDR284C	0	0	0	0	0	0	0	-2.399	diacylglycerol pyrophosphate phosphatase
IES1	YFL013C	0	0	0	0	1	0	0	-1.409	INO80 chromatin remodeling complex subunit 1
none	YKL051W	0	0	0	0	0	0	0	-2.398	weak similarity to hypothetical protein S. pombe
none	YPR174C	0	0	0	0	0	0	0	-2.398	weak similarity to Nbp1p
NPL6	YMR091C	0	0	0	0	1	0	0	-1.405	nuclear protein localization factor
TIM17	YJL143W	0	0	0	0	0	0	0	-2.398	mitochondrial inner membrane import translocase subunit
none	YDR112W	0	0	0	0	0	0	0	-2.398	questionable ORF
LST7	YGR057C	0	0	0	0	0	0	0	-2.398	required for amino acid permease transport from the Golgi to the cell surface
MST1	YKL194C	0	0	0	0	0	0	0	-2.398	threonine--tRNA ligase, mitochondrial
CDA2	YLR308W	0	0	0	0	0	0	0	-2.398	sporulation-specific chitin deacetylase
ECM2	YBR065C	0	0	0	0	1	0	0	-1.407	involved in cell wall biogenesis and architecture
none	YMR029C	0	0	0	0	0	0	0	-2.398	weak similarity to human nuclear autoantigen
none	YHL042W	0	0	0	0	0	0	0	-2.398	similarity to subtelomeric encoded proteins
THI22	YPR121W	0	0	0	0	0	1	0	-1.512	similarity to B.subtilis transcriptional activator tenA
FKH2	YNL068C	0	0	0	0	0	0	0	-2.398	homology to D.melanogaster forkhead protein
none	YLR156C-A	0	0	0	0	0	0	0	-2.398	identified by fungal homology and RT-PCR
MPT5	YGL178W	0	0	0	0	0	0	0	-2.398	multicopy suppressor of POP2
none	YGL157W	0	0	0	0	0	0	0	-2.398	similarity to V.vinifera dihydroflavonol 4-reductase
none	YMR148W	0	0	0	0	0	0	0	-2.398	hypothetical protein
SML1	YML058W	0	0	0	0	0	0	0	-2.398	protein inhibitor of ribonucleotide reductase
YEF3	YLR249W	0	0	0	0	1	0	0	-1.403	translation elongation factor eEF3
UGA1	YGR019W	0	0	0	0	0	0	0	-2.398	4-aminobutyrate aminotransferase (GABA transaminase)
none	YJL049W	0	0	0	0	0	0	0	-2.398	similarity to PIR:T39496 hypothetical protein SPBC1604.18c S. pombe
SHM1	YBR263W	0	0	0	0	1	0	0	-1.407	serine hydroxymethyltransferase precursor, mitochondrial
APC5	YOR249C	0	0	0	0	0	0	0	-2.398	component of the anaphase-promoting complex
BRN1	YBL097W	0	0	0	0	0	0	0	-2.398	functional homologue of human BRRN1
HTL1	YCR020W-B	0	0	0	0	0	0	0	-2.398	conserved hypothetical protein
none	YPR044C	0	0	0	0	0	0	0	-2.398	questionable ORF
none	YDR286C	0	0	0	0	0	0	0	-2.398	weak similarity hypothetical protein - A. thaliana
none	YLR342W-A	0	0	0	0	0	0	0	-2.398	identified by fungal homology and RT-PCR
ECM13	YBL043W	0	0	0	0	0	0	0	-2.398	involved in cell wall structure of biosynthesis
POM34	YLR018C	0	0	0	0	0	0	0	-2.398	component of nuclear pore complex (nucleoporin)
PDS5	YMR076C	1	0	0	0	0	0	0	-0.800	precocious dissociation of sister chromatids
none	YOR251C	0	0	0	0	0	0	0	-2.399	similarity to thiosulfate sulfurtransferases
none	YAR070C	0	0	0	0	0	0	0	-2.398	hypothetical protein
none	YBR124W	0	0	0	0	0	0	0	-2.398	questionable ORF
TIM8	YJR135W-A	0	0	0	0	0	0	0	-2.398	delivers Proteins across the intermembrane space of mitochondria to the TIM22 complex
none	YOR186W	0	0	0	0	0	0	0	-2.398	hypothetical protein
none	YOR011W-A	0	0	0	0	0	0	0	-2.398	identified by fungal homology and RT-PCR
none	YOR267C	0	0	0	0	0	0	0	-2.398	similarity to ser/thr protein kinases
AHP1	YLR109W	0	0	0	0	0	1	0	-1.513	Alkyl hydroperoxide reductase
HMS1	YOR032C	0	0	0	0	0	0	0	-2.398	weak similarity to DNA-binding proteins
none	YOR091W	0	0	0	0	0	0	0	-2.398	similarity to hypothetical S.pombe protein D83992_G
KTR3	YBR205W	0	0	0	0	1	1	0	-0.521	alpha-1,2-mannosyltransferase
TAD3	YLR316C	0	0	0	0	0	0	0	-2.398	subunit of tRNA-specific adenosine-34 deaminase
SEC72	YLR292C	0	0	0	0	0	0	0	-2.398	ER protein-translocation complex subunit
CPR6	YLR216C	0	0	0	0	0	1	0	-1.513	member of the cyclophilin family
PER1	YCR044C	0	0	0	0	0	0	0	-2.398	involved in manganese homeostasis
BAP3	YDR046C	0	0	0	0	0	0	0	-2.398	Broad-specificity amino-acid permease - inductible by most neutral amino acids
none	YGR069W	0	0	1	0	0	0	0	-1.930	questionable ORF
HPR5	YJL092W	0	0	0	0	0	0	0	-2.398	ATP-dependent DNA helicase
none	YML018C	0	0	0	0	0	0	0	-2.398	similarity to YDR438w
GIS1	YDR096W	0	0	0	0	0	0	0	-2.398	DNA damage-responsive repressor of PHR1
none	YLR445W	0	0	0	0	0	0	0	-2.398	hypothetical protein
none	YOR138C	0	0	0	0	0	0	0	-2.398	weak similarity to TRCDSEMBL:AF175293_2 gene: vanSD sensor protein kinase Enterococcus faecium strain vanD glycopeptide resistance gene cluster
BRF1	YGR246C	0	0	0	0	0	0	0	-2.398	TFIIIB subunit, 70 kD
IML1	YJR138W	0	0	0	0	1	0	0	-1.402	similarity to C.elegans hypothetical protein T08A11.1
FYV4	YHR059W	0	0	0	0	1	1	0	-0.525	weak similarity to Ustilago hordei B east mating protein 2
NHA1	YLR138W	0	0	0	0	0	1	0	-1.512	Na+/H+ exchanger (also harbouring K+/H+ activity)
none	YNL156C	0	0	0	0	0	0	0	-2.398	similarity to YHR133c
INP52	YNL106C	0	0	0	0	0	0	0	-2.398	phosphatidylinositol phosphate phosphatase
CUS2	YNL286W	0	0	0	0	0	0	0	-2.398	cold sensitive U2 snRNA Suppressor
YPT53	YNL093W	0	0	0	0	0	0	0	-2.398	GTP-binding protein of the RAB family (RAS superfamily)
none	YIL040W	0	0	0	0	0	0	0	-2.398	weak similarity to T.brucei NADH dehydrogenase
GFA1	YKL104C	0	0	0	0	1	1	0	-0.522	glucosamine--fructose-6-phosphate transaminase
PCL10	YGL134W	0	0	0	0	0	0	0	-2.398	cyclin like protein interacting with Pho85p
SNX41	YDR425W	0	0	0	0	0	0	0	-2.398	sorting nexin, mediate distinct retrieval pathways from endosomes
SSD1	YDR293C	0	0	0	0	0	1	0	-1.513	involved in the tolerance to high concentration of Ca2+
none	YBL113W-A	0	0	0	0	0	0	0	-2.398	hypothetical protein identified by homology
SMM1	YNR015W	0	0	0	0	0	0	0	-2.398	similarity to E.histolytica nitrogen fixation regulatory protein-3 homolog
none	YLR456W	0	0	0	0	0	0	0	-2.398	strong similarity to YPR172w
NCE101	YJL205C-A	0	0	0	0	0	0	0	-2.398	involved in non-classical protein export pathway
ADA2	YDR448W	0	0	0	0	1	0	0	-1.409	general transcriptional adaptor or co-activator
none	YIL166C	0	0	0	0	0	0	0	-2.398	similarity to allantoate permease Dal5p
none	YER184C	0	0	0	0	0	0	0	-2.398	similarity to multidrug resistance proteins Pdr3p and Pdr1p
MSH6	YDR097C	0	0	0	0	1	0	0	-1.410	DNA mismatch repair protein
none	YJL047C-A	0	0	0	0	0	0	0	-2.398	similarity to S. bayanus
MPM1	YJL066C	0	0	0	0	0	0	0	-2.398	hypothetical protein
TOA1	YOR194C	0	0	0	0	0	0	0	-2.398	TFIIA subunit (transcription initiation factor), 32 kD
none	YLR368W	0	0	0	0	0	0	0	-2.398	weak similarity to Mus musculus F-box protein FBA
YJU2	YKL095W	0	0	0	0	0	0	0	-2.398	similarity to C.elegans hypothetical proteins
ERG25	YGR060W	0	0	0	0	0	0	0	-2.398	C-4 sterol methyl oxidase
none	YIR044C	0	0	0	0	0	0	0	-2.398	strong similarity to family of COnserved Sequences COS
SRB2	YHR041C	0	0	1	0	1	0	0	-0.945	DNA-directed RNA polymerase II holoenzyme and Kornberg^s mediator (SRB) subcomplex subunit
HMRA1	YCR097W	0	0	0	0	0	0	0	-2.399	mating type regulatory protein, silenced copy at HMR locus
LYS2	YBR115C	0	0	0	0	0	0	0	-2.398	L-aminoadipate-semialdehyde dehydrogenase, large subunit
none	YBR147W	0	0	0	0	0	0	0	-2.398	strong similarity to hypothetical protein YOL092w
NAM8	YHR086W	0	0	0	0	0	1	0	-1.511	meiotic recombination protein
MSH4	YFL003C	0	0	0	0	0	0	0	-2.398	meiosis-specific protein
TY1B	TY1B_PR3	0	0	0	0	0	0	0	-2.398	TY1B protein
CAT5	YOR125C	0	0	0	0	0	0	0	-2.398	involved in coenzyme Q (ubiquinone) biosynthesis
none	YML079W	0	0	0	0	0	0	0	-2.398	weak similarity to Synechocystis sp. hypothetical protein sll1188
none	YLR065C	0	0	0	0	0	0	0	-2.398	weak similarity to hypothetical protein A. thaliana
ODC1	YPL134C	0	0	0	0	0	0	0	-2.398	Mitochondrial 2-oxodicarboxylate carrier - member of the mitochondrial carrier (MCF) family
CLA4	YNL298W	0	0	0	0	0	0	0	-2.398	ser/thr protein kinase
VRG4	YGL225W	0	0	0	0	0	0	0	-2.398	Nucleotide-sugar permease of the Golgi - promotes transport of GDP-mannose
none	YER078C	0	0	0	0	0	1	0	-1.514	similarity to E.coli X-Pro aminopeptidase II
none	YNL224C	0	0	0	0	1	0	0	-1.408	similarity to hypothetical protein S. pombe
none	YNL122C	0	0	0	0	0	0	0	-2.398	hypothetical protein
SGF73	YGL066W	0	0	0	0	0	0	0	-2.398	SAGA associated factor
none	YNL217W	0	0	0	0	0	0	0	-2.398	weak similarity to E.coli bis(5^-nucleosyl)-tetraphosphatase
HMLALPHA2	YCL067C	0	0	0	0	0	0	0	-2.398	mating type regulatory protein, silenced copy at HML
PUS2	YGL063W	0	0	0	0	0	0	0	-2.398	pseudouridine synthase 2
none	YML030W	0	0	0	0	0	0	0	-2.398	weak similarity to CG9921 D. melanogaster
none	YPL152W-A	0	0	0	0	0	0	0	-2.398	hypothetical protein identified by transposontagging (intergenic)
CYC3	YAL039C	0	0	0	0	0	0	0	-2.398	holocytochrome-c synthase (cytochrome c heme lyase)
RPN8	YOR261C	0	0	0	0	0	1	0	-1.511	26S proteasome regulatory subunit
DIA1	YMR316W	0	0	0	0	0	0	0	-2.398	similarity to YOR385w and YNL165w
PEX13	YLR191W	0	0	0	0	0	0	0	-2.398	peroxisomal protein involved in protein import - peroxin
RHB1	YCR027C	0	0	0	0	0	0	0	-2.398	rheb-like Gene involved in growth regulation
RSP5	YER125W	0	0	1	0	0	1	0	-1.051	hect domain E3 ubiquitin-protein ligase
none	YDL046W	0	0	0	0	0	0	0	-2.398	strong similarity to phosphatidylglycerol/phosphatidylinositol transfer protein
TY1A	TY1A_NL1	0	0	0	0	0	0	0	-2.398	TY1A protein
SAP30	YMR263W	0	0	0	0	0	0	0	-2.398	subunit of the histone deacetylase B complex
SKM1	YOL113W	0	0	0	0	0	0	0	-2.398	Ste20/PAK-like protein kinase
GRH1	YDR517W	0	0	0	0	0	1	0	-1.513	Yeast (GR)ASP65 (H)omologue
TFC3	YAL001C	0	0	0	0	0	0	0	-2.398	TFIIIC (transcription initiation factor) subunit, 138 kD
none	YBR197C	0	0	0	0	0	0	0	-2.398	weak similarity to hypothetical protein YPL077c
NMD5	YJR132W	0	0	0	0	1	1	0	-0.523	Nam7p interacting protein
NUP42	YDR192C	0	0	1	0	0	0	0	-1.929	nuclear pore protein
RPN3	YER021W	0	0	0	0	0	1	0	-1.511	26S proteasome regulatory subunit
none	YGL034C	0	0	0	0	0	0	0	-2.398	questionable ORF
SNG1	YGR197C	0	0	0	0	0	0	0	-2.398	Probable transporter conferring resistance to nitrosoguanidine (MNNG) when overexpressed - unknown biological function
PHO2	YDL106C	0	0	0	0	0	0	0	-2.398	homeodomain protein
ERG24	YNL280C	0	0	1	0	0	0	0	-1.931	C-14 sterol reductase
TY2B	TY2B_LR2	0	0	0	0	0	0	0	-2.398	TY2B protein
PSP1	YDR505C	0	0	0	0	0	0	0	-2.398	high copy suppressor of ts mutations in DNA polymerase alpha
MSH5	YDL154W	0	0	0	0	0	0	0	-2.398	meiosis-specific protein
SYP1	YCR030C	0	0	0	0	1	0	0	-1.403	weak similarity to S.pombe hypothetical protein SPBC4C3.06
none	YMR211W	0	0	0	0	0	0	0	-2.398	weak similarity to beta tubulins
none	YIL176C	0	0	0	0	0	0	0	-2.398	strong similarity to members of the Srp1p/Tip1p family
ARO8	YGL202W	0	0	0	0	0	0	0	-2.398	aromatic amino acid aminotransferase I
none	YBR221W-A	0	0	0	0	0	0	0	-2.398	hypothetical protein identified by MS Proteomic Analyse
none	YBL036C	0	0	0	0	0	0	0	-2.398	strong similarity to C.elegans hypothetical protein
PEX11	YOL147C	0	0	0	0	0	0	0	-2.398	peroxisomal membrane protein - peroxin
none	YFR007W	0	0	0	0	0	0	0	-2.398	weak similarity to YER176w
none	YEL008W	0	0	0	0	0	0	0	-2.398	hypothetical protein
UPF3	YGR072W	0	0	0	0	0	0	0	-2.398	nonsense-mediated mRNA decay protein
SRB4	YER022W	0	0	1	0	0	0	0	-1.931	DNA-directed RNA polymerase II holoenzyme and Kornberg^s mediator (SRB) subcomplex subunit
RHO3	YIL118W	0	0	0	0	0	0	0	-2.398	GTP-binding protein of the rho family
none	YJR008W	0	0	0	0	0	0	0	-2.398	similarity to S.pombe hypothetical protein
JEN1	YKL217W	0	0	0	0	0	0	0	-2.398	Lactate and pyruvate permease
none	YAR060C	0	0	0	0	0	0	0	-2.398	identical to hypothetical protein YHR212c
PMA2	YPL036W	0	0	0	0	0	0	0	-2.398	Poorly expressed, H+-transporting P-type ATPase
none	YNL303W	0	0	0	0	0	0	0	-2.398	hypothetical protein
SGF29	YCL010C	0	0	0	0	1	0	0	-1.409	SAGA associated factor
none	YJR024C	0	0	0	0	0	0	0	-2.398	weak similarity to C.elegans Z49131_E ZC373.5 protein
none	YFR011C	0	0	0	1	0	1	0	-0.591	ochre suppressor tyr-tRNA
SPC72	YAL047C	0	0	0	0	0	0	0	-2.398	Stu2p Interactant
CST26	YBR042C	0	0	0	0	0	0	0	-2.398	weak similarity to 1-acyl-sn-glycerol-3-phosphate acyltransferase from Brassica napus
CTA1	YDR256C	0	0	0	0	0	0	0	-2.399	catalase A, peroxisomal
none	YFL065C	0	0	0	0	0	0	0	-2.398	questionable ORF
SEC21	YNL287W	0	0	0	0	1	0	0	-1.404	coatomer complex gamma chain (gamma-COP) of secretory pathway vesicles
none	YAL065C	0	0	0	0	0	0	0	-2.398	strong similarity to Flo1p and Flo9p - putative pseudogene
none	YLR171W	0	0	0	0	0	0	0	-2.398	questionable ORF
none	YGR161W-A	0	0	0	0	0	0	0	-2.398	similarity to S. bayanus
PLP2	YOR281C	0	0	1	0	0	0	0	-1.930	phosducin homologue, likely to be involved in regulation of pheromone response
PRY3	YJL078C	0	0	1	0	0	0	0	-1.931	strong similarity to the plant PR-1 class of pathogen related proteins
TOS1	YBR162C	0	0	0	0	0	0	0	-2.398	similarity to hypothetical protein YJL171c
none	YMR114C	0	0	0	0	0	0	0	-2.398	similarity to B. subtilis conserved hypothetical proteins yoqW and yoaM
none	YJL152W	0	0	0	0	0	0	0	-2.398	questionable ORF
none	YJL067W	0	0	0	0	0	0	0	-2.398	questionable ORF
none	YDR118W-A	0	0	0	0	0	0	0	-2.398	hypothetical protein identified by MS Proteomic Analyse
none	YBR094W	0	0	1	1	0	0	0	-1.005	weak similarity to pig tubulin-tyrosine ligase
VHT1	YGR065C	0	0	0	0	0	0	0	-2.398	Biotin (vitamin H) permease
none	YGR031C-A	0	0	0	0	0	0	0	-2.398	hypothetical protein identified by transposontagging (nested opposid)
GCD1	YOR260W	0	0	0	0	0	0	0	-2.398	translation initiation factor eIF2bgamma subunit
HFM1	YGL251C	0	0	0	0	0	0	0	-2.398	DNA/RNA helicase
PMP2	YEL017C-A	0	0	0	0	0	0	0	-2.398	H+-ATPase subunit, plasma membrane
ALD4	YOR374W	0	0	0	0	0	0	0	-2.398	aldehyde dehydrogenase, mitochondrial
SAP190	YKR028W	0	0	0	0	0	1	0	-1.511	Sit4p-associated protein
none	YNR062C	0	0	0	0	0	0	0	-2.398	weak similarity to H.influenzae L-lactate permease (lctP) homolog
none	YHL026C	0	0	0	0	0	0	0	-2.398	similarity to PIR:T41446 conserved hypothetical protein SPCC594.02c S. pombe
SPO13	YHR014W	0	0	0	0	0	0	0	-2.398	meiosis-specific protein
MEF2	YJL102W	0	0	0	0	0	0	0	-2.398	translation elongation factor, mitochondrial
TSC13	YDL015C	0	0	0	0	0	0	0	-2.398	required for elongation of the very long chain fatty acid (VLCFA) moiety of sphingolipids
FEN2	YCR028C	0	0	0	0	0	0	0	-2.398	Pantothenate permease
PET117	YER058W	0	0	0	0	0	0	0	-2.398	cytochrome c oxidase assembly factor
PEA2	YER149C	0	0	0	0	0	0	0	-2.398	involved in oriented growth toward mating partner
none	YJL147C	0	0	0	0	0	0	0	-2.398	weak similarity to C.elegans hypothetical protein C43G2.4
EDC1	YGL222C	0	0	0	0	0	0	0	-2.398	stimulates mRNA decapping
none	YDR533C	0	0	0	0	0	0	0	-2.398	strong similarity to hypothetical proteins YPL280w, YOR391c and YMR322c
GPR1	YDL035C	0	0	0	0	0	0	0	-2.398	G-protein coupled receptor
RAM1	YDL090C	0	0	0	0	0	0	0	-2.398	protein farnesyltransferase, beta subunit
EHT1	YBR177C	0	0	0	0	0	0	0	-2.398	alcohol acyl transferase
none	YML012C-A	0	0	0	0	0	0	0	-2.398	questionable ORF
none	YOR034C-A	0	0	0	0	0	0	0	-2.398	hypothetical protein identified by MudPIT Proteomic Analyses
MNT4	YNR059W	0	0	0	0	0	0	0	-2.398	similarity to to alpha-1,3-mannosyltransferase
SPC3	YLR066W	0	0	0	0	0	0	0	-2.398	signal peptidase subunit
PTI1	YGR156W	0	0	0	0	1	0	0	-1.406	weak similarity to PIR:A40220 cleavage stimulation factor 64K chain - human
PTC4	YBR125C	0	0	0	0	0	0	0	-2.398	serine/threonine protein phosphatases (PP2Cs)
none	YOR376W	0	0	0	0	0	0	0	-2.398	hypothetical protein
none	YCL023C	0	0	0	0	0	0	0	-2.398	questionable ORF
UMP1	YBR173C	0	0	0	0	0	0	0	-2.398	proteasome maturation factor
CPR2	YHR057C	0	0	0	0	0	0	0	-2.398	peptidyl-prolyl cis-trans isomerase
RTS2	YOR077W	1	0	0	0	0	0	0	-0.800	similarity to mouse KIN17 protein
none	YOL162W	0	0	0	0	0	0	0	-2.398	strong similarity to hypothetical protein YIL166c
OAF1	YAL051W	0	0	0	0	0	0	0	-2.398	peroxisome proliferating transcription factor
TOP3	YLR234W	0	0	0	0	0	0	0	-2.398	DNA topoisomerase III
TY1B	TY1B_LR1	0	0	0	0	0	0	0	-2.398	TY1B protein
none	YDR198C	0	0	0	0	0	0	0	-2.398	similarity to hypothetical protein S. pombe
none	YJR124C	0	0	0	0	0	0	0	-2.398	weak similarity to Staphylococcus multidrug resistance protein
CDC12	YHR107C	0	0	0	0	0	0	0	-2.398	septin
none	YLL066C	0	0	0	0	0	0	0	-2.398	strong similarity to subtelomeric encoded proteins
IDP2	YLR174W	0	0	0	0	0	1	0	-1.512	isocitrate dehydrogenase, cytosolic
FRM2	YCL026C-A	0	0	0	0	0	0	0	-2.398	involved in fatty acid regulation
none	YCR018C-A	0	0	0	0	0	0	0	-2.398	questionable ORF - identified by SAGE
CLB1	YGR108W	0	0	0	0	0	0	0	-2.398	cyclin, G2/M-specific
SVF1	YDR346C	0	0	0	0	0	0	0	-2.398	similarity to hypothetical S.pombe protein
OST4	YDL232W	0	0	0	0	0	0	0	-2.398	oligosaccharyltransferase subunit
none	YLR269C	0	0	0	1	0	0	0	-1.470	questionable ORF
none	YER165C-A	0	0	0	0	0	0	0	-2.398	questionable ORF
none	YLR385C	0	0	0	0	0	0	0	-2.398	hypothetical protein
CLF1	YLR117C	0	0	0	0	1	0	0	-1.406	strong similarity to Drosophila putative cell cycle control protein crn
HXT13	YEL069C	0	0	1	0	0	0	0	-1.930	Hxt family protein with intrinsic hexose transport activity - unknown physiological function
none	YBR250W	0	0	0	0	0	0	0	-2.398	weak similarity to hypothetical protein S. pombe
SAN1	YDR143C	0	0	0	0	0	0	0	-2.398	mating-type regulation protein
none	YER185W	0	0	0	0	0	0	0	-2.399	strong similarity to Rtm1p
none	YGL007W	0	0	0	0	0	0	0	-2.398	questionable ORF
HRD1	YOL013C	0	0	0	0	0	0	0	-2.398	involved in degradation of Hmg2p
none	YNR075C-A	0	0	0	0	0	0	0	-2.398	hypothetical protein identified by homology
FUN21	YAL031C	0	0	0	0	0	0	0	-2.398	hypothetical protein
none	YGR139W	0	0	0	0	0	0	0	-2.398	questionable ORF
none	YLR089C	0	0	0	0	0	0	0	-2.398	strong similarity to alanine transaminases
none	YKL222C	0	0	0	0	0	0	0	-2.398	weak similarity to transcription factors, similarity to finger proteins YOR162c, YOR172w and YLR266c
RSM22	YKL155C	0	0	0	0	1	0	0	-1.409	mitochondrial ribosomal protein, small subunit
none	YGR154C	0	0	0	1	0	0	0	-1.470	strong similarity to hypothetical proteins YKR076w and YMR251w
MET2	YNL277W	0	0	0	0	0	0	0	-2.398	homoserine O-acetyltransferase
PRS5	YOL061W	0	0	0	0	0	0	0	-2.398	ribose-phosphate pyrophosphokinases
IOC3	YFR013W	0	0	0	0	0	0	0	-2.398	similarity to YOL017w
CHA1	YCL064C	0	0	0	0	0	0	0	-2.398	L-serine/L-threonine deaminase
none	YDR493W	0	0	0	0	0	0	0	-2.398	similarity to hypothetical protein Neurospora crassa
none	YLR345W	0	0	1	1	0	0	0	-1.006	similarity to Pfk26p and other 6-phosphofructo-2-kinases
STT3	YGL022W	0	0	0	0	0	0	0	-2.398	oligosaccharyl transferase subunit
RBL2	YOR265W	0	0	0	0	0	0	0	-2.398	beta-tubulin binding protein
none	YDR031W	0	0	0	0	0	0	0	-2.399	weak similarity to squalene synthase; Artemisia annua
none	YOR333C	0	0	0	0	0	0	0	-2.398	questionable ORF
none	YGR169C-C	0	0	0	0	0	0	0	-2.398	conserved putative protein
UFD2	YDL190C	0	0	0	0	0	0	0	-2.398	ubiquitin fusion degradation protein
DAD2	YKR083C	0	0	0	0	0	0	0	-2.398	outer kinetochore protein - part of Dam1 complex
TSA2	YDR453C	0	0	0	0	0	1	0	-1.511	thiol peroxidase
FUN14	YAL008W	0	0	0	0	0	0	0	-2.398	hypothetical protein
PKH1	YDR490C	0	0	0	0	0	0	0	-2.398	ser/thr protein kinases
HST4	YDR191W	0	0	0	0	0	0	0	-2.398	member of the Sir2p family of putative NAD-dependent histone deacetylases
CDC91	YLR459W	0	0	1	0	0	0	0	-1.930	cell division control protein
none	YER107W-A	0	0	0	0	0	0	0	-2.398	questionable ORF
none	YNL193W	0	0	0	0	0	0	0	-2.398	weak similarity to hypothetical protein S. pombe
TRA1	YHR099W	0	0	0	0	0	1	0	-1.512	component of the Ada-Spt transcriptional regulatory complex
VPS38	YLR360W	0	0	0	0	0	0	0	-2.398	protein involved in vacuolar sorting
none	YPR170W-B	0	0	0	0	0	0	0	-2.398	conserved hypothetical protein
none	YKL070W	0	0	0	0	0	0	0	-2.398	similarity to B.subtilis transcriptional regulatory protein
none	YKL145W-A	0	0	0	0	0	0	0	-2.398	hypothetical protein identified by MS Proteomic Analyse
LSC1	YOR142W	0	0	0	0	0	0	0	-2.398	succinate-CoA ligase alpha subunit
CPR5	YDR304C	1	0	0	0	0	0	0	-0.803	peptidyl-prolyl cis-trans isomerase D precursor(cyclophilin D) of the ER
ULP1	YPL020C	0	0	0	0	1	0	0	-1.410	Ubl-specific protease
PUS5	YLR165C	0	0	0	0	0	0	0	-2.398	RNA:pseudouridine (Psi)-synthase
none	YHL023C	0	0	0	0	0	0	0	-2.398	weak similarity to TRCDSEMBL:SPBC543_4 hypothetical protein S.pombe
none	YOR283W	0	0	0	0	0	0	0	-2.398	weak similarity to phosphoglycerate mutases
none	YMR052C-A	0	0	0	0	0	0	0	-2.398	questionable ORF
none	YOR053W	0	0	0	0	0	0	0	-2.398	similarity to protamines
none	YJR054W	0	0	0	0	0	0	0	-2.398	similarity to hypothetical protein YML047c
none	YER084W-A	0	0	0	0	0	0	0	-2.398	questionable ORF
none	YHL005C	0	0	0	0	0	0	0	-2.398	hypothetical protein
GFD1	YMR255W	0	0	0	0	0	0	0	-2.398	protein of the nuclear pore complex
none	YDR029W	0	0	0	0	0	0	0	-2.398	hypothetical protein
PEP4	YPL154C	0	0	1	0	0	0	0	-1.930	aspartyl protease
MRH1	YDR033W	0	0	0	0	0	0	0	-2.398	membrane protein related to Hsp30p
none	YNL043C	0	0	0	0	0	0	0	-2.398	questionable ORF
MET32	YDR253C	0	0	0	0	0	0	0	-2.398	transcriptional regulator of sulfur amino acid metabolism
ZWF1	YNL241C	0	0	0	0	0	0	0	-2.398	glucose-6-phosphate dehydrogenase
PRP45	YAL032C	1	0	0	0	0	0	0	-0.802	pre-mRNA splicing factor
GLC3	YEL011W	0	0	0	0	0	0	0	-2.398	1,4-glucan branching enzyme (glycogen branching enzyme)
MID1	YNL291C	0	0	0	0	0	0	0	-2.398	Mechanosensitive Ca(2+)-permeable channel of the plasma membrane
PUT4	YOR348C	0	0	0	0	0	0	0	-2.398	Proline permease
YPK2	YMR104C	0	0	0	0	0	0	0	-2.398	ser/thr protein kinase
SIC1	YLR079W	0	0	0	0	0	0	0	-2.398	p40 inhibitor of Cdc28p-Clb protein kinase complex
none	YOR097C	0	0	0	0	0	0	0	-2.398	hypothetical protein
none	Q0143	0	0	0	0	0	0	0	-2.398	questionable ORF
none	YOR072W-B	0	0	0	0	0	0	0	-2.398	hypothetical protein identified by Homology
SBE22	YHR103W	0	0	0	0	0	0	0	-2.398	golgi protein involved in yeast cell wall formation
MDH2	YOL126C	0	0	0	0	0	0	0	-2.398	malate dehydrogenase, cytoplasmic
none	YOL107W	0	0	0	0	0	0	0	-2.398	weak similarity to human PL6 protein
TY1A	TY1A_JR2	0	0	0	0	0	0	0	-2.398	TY1A protein
PPA1	YHR026W	0	0	0	0	0	0	0	-2.398	H+-ATPase 23 KD subunit, vacuolar
MSP1	YGR028W	0	0	0	0	0	0	0	-2.398	intra-mitochondrial sorting protein
DUO1	YGL061C	0	0	0	0	0	0	0	-2.398	outer kinetochore protein - part of Dam1 complex
none	YMR141W-A	0	0	0	0	0	0	0	-2.398	identified by fungal homology and RT-PCR
SIP4	YJL089W	0	0	0	0	0	0	0	-2.398	interacts with SNF1 protein kinase
PRR1	YKL116C	0	0	0	0	0	0	0	-2.398	similarity to rat SNF1, Celegans unc-51, Dun1p and other protein serine kinases
WSS1	YHR134W	0	0	0	0	0	0	0	-2.398	similarity to S. pombe SPCC1442.07c putative Zn-protease
none	YOR022C	0	0	0	0	0	0	0	-2.398	weak similarity to D.melanogaster probable Ca2+ transporter rdgB
SLX1	YBR228W	0	0	1	0	0	1	0	-1.053	similarity to hypothetical A.thaliana protein
none	YNL320W	0	0	1	0	0	0	0	-1.929	strong similarity to S.pombe Bem46 protein
PPT1	YGR123C	0	0	0	0	0	0	0	-2.398	protein ser/thr phosphatase
ERG8	YMR220W	0	0	0	0	0	0	0	-2.398	phosphomevalonate kinase
none	YBR269C	0	0	1	0	0	0	0	-1.929	weak similarity to ^cpa^, phospholipase C, Clostridium perfringens
MRPS17	YMR188C	0	0	0	0	1	0	0	-1.409	mitochondrial ribosomal protein, small subunit
none	YLR290C	0	0	0	0	0	0	0	-2.398	similarity to hypothetical protein SPCC1840.09 S. pombe
none	YNL258C	0	0	0	0	0	0	0	-2.398	hypothetical protein
KRE6	YPR159W	0	0	0	0	0	1	0	-1.514	glucan synthase subunit
CIK1	YMR198W	0	0	0	0	0	0	0	-2.398	spindle pole body associated protein
none	YBR194W	0	0	0	0	0	0	0	-2.398	hypothetical protein
none	YBR190W	0	0	0	0	0	0	0	-2.398	questionable ORF
none	YNR018W	0	0	0	0	0	0	0	-2.398	similarity to TRCDSEMBL:SPAC1565_1 hypothetical protein S. pombe
GCV3	YAL044C	0	0	0	0	0	0	0	-2.399	glycine decarboxylase, subunit H
PEX1	YKL197C	0	0	0	0	0	0	0	-2.398	peroxisomal assembly protein - peroxin
CTK1	YKL139W	0	0	0	0	0	1	0	-1.514	carboxy-terminal domain (CTD) kinase, alpha subunit
ARP1	YHR129C	0	0	0	0	0	0	0	-2.398	centractin
TPO2	YGR138C	0	0	0	0	0	0	0	-2.398	Proposed vacuolar polyamine transporter
ECM30	YLR436C	0	0	1	0	1	0	0	-0.947	involved in cell wall biogenesis and architecture
LYP1	YNL268W	0	0	0	0	0	0	0	-2.398	Lysine permease
none	YIL105C	0	0	1	0	0	0	0	-1.930	weak similarity to probable transcription factor Ask10p
DIT1	YDR403W	0	0	0	0	0	0	0	-2.398	spore wall maturation protein
ARP2	YDL029W	1	0	0	0	0	0	0	-0.801	actin-like protein
VPS17	YOR132W	0	0	0	0	0	0	0	-2.398	vacuolar protein sorting-associated protein
none	YPR160C-A	0	0	0	0	0	0	0	-2.398	hypothetical protein identified by transposontagging (nested opposid)
none	YCL026C-B	0	0	0	0	0	0	0	-2.398	strong similarity to FRM2
none	YPR092W	0	0	0	0	0	0	0	-2.398	questionable ORF
SNA2	YDR525W-A	0	0	0	0	0	0	0	-2.398	similarity to PMP3/SNA1
BBP1	YPL255W	0	0	0	0	0	0	0	-2.398	cell division control protein
UBC8	YEL012W	0	0	0	0	0	0	0	-2.398	E2 ubiquitin-conjugating enzyme
none	YOR192C	0	0	0	0	0	0	0	-2.398	strong similarity to Thi10p
SAP4	YGL229C	0	0	0	0	0	0	0	-2.398	Sit4p-associated protein
ICL1	YER065C	0	0	0	0	0	0	0	-2.398	isocitrate lyase
OPT2	YPR194C	0	0	0	0	0	0	0	-2.398	similarity to S.pombe isp4 protein
RPB11	YOL005C	0	0	0	0	1	0	0	-1.408	DNA-directed RNA polymerase II subunit, 13.6 kD
SUR7	YML052W	0	0	0	0	0	0	0	-2.398	similarity to YDL222c and YNL194c
TEM1	YML064C	0	0	1	1	0	0	0	-1.003	GTP-binding protein of the RAS superfamily
APM2	YHL019C	0	0	0	0	0	0	0	-2.398	involved in clathrin-independent transport processes
none	YHL046C	0	0	0	0	0	0	0	-2.398	strong similarity to members of the Srp1p/Tip1p family
BET2	YPR176C	0	0	0	0	0	0	0	-2.398	geranylgeranyltransferase type II beta subunit
MDJ1	YFL016C	0	0	0	0	0	0	0	-2.398	heat shock protein - chaperone
RHC18	YLR383W	1	0	0	0	0	0	0	-0.800	recombination repair protein
LAS21	YJL062W	0	0	0	0	0	0	0	-2.398	required for addition of a side chain to the glycosylphospatidylinositol (GPI) core structure
FYV9	YDR140W	0	0	1	0	0	0	0	-1.930	similarity to probable methyltransferase S. pombe
MRPL17	YNL252C	0	0	0	0	0	0	0	-2.398	mitochondrial ribosomal protein, large subunit
BGL2	YGR282C	0	0	0	0	0	1	0	-1.513	endo-beta-1,3-glucanase of the cell wall
none	YEL033W	0	0	0	0	0	0	0	-2.398	weak similarity to Sauroleishmania mitochondrial hypothetical ORF-5 protein
none	YMR196W	0	0	0	0	0	0	0	-2.398	strong similarity to hypothetical protein Neurospora crassa
none	YOR205C	0	0	0	0	0	0	0	-2.398	hypothetical protein
ECM38	YLR299W	0	0	0	0	0	0	0	-2.398	gamma-glutamyltransferase, involved in glutathione synthesis
FCY2	YER056C	0	0	0	0	0	0	0	-2.398	Purine/cytosine permease
NTC20	YBR188C	0	0	0	0	0	0	0	-2.398	splicing factor
STB5	YHR178W	0	0	0	0	0	0	0	-2.398	transcription factor, SIN3 binding
SLK19	YOR195W	0	0	0	0	0	0	0	-2.398	involved in control of spindle dynamics together with kar3p
BOI2	YER114C	0	0	0	0	0	0	0	-2.398	budding protein
none	YOR192C-C	0	0	0	0	0	0	0	-2.398	hypothetical protein identified by Homology
none	YGL258W	0	0	0	0	0	0	0	-2.398	strong similarity to hypothetical protein YOR387c
INP51	YIL002C	0	0	0	0	0	0	0	-2.398	phosphatidylinositol phosphate 5-phosphatase
EUG1	YDR518W	0	0	0	0	0	0	0	-2.398	protein disulfide isomerase
none	YKR021W	0	0	0	0	0	0	0	-2.398	strong similarity to hypothetical protein YJL084c
none	YLR328W	0	0	0	0	0	1	0	-1.513	strong similarity to YGR010w
SNU114	YKL173W	0	0	0	0	1	0	1	0.063	U5 snRNP-specific protein
PHO91	YNR013C	0	0	0	0	0	0	0	-2.398	similarity to Pho87p and Pho90p
MIR1	YJR077C	0	0	0	0	0	0	0	-2.398	Mitochondrial phosphate carrier - member of the mitochondrial carrier (MCF) family
ARH1	YDR376W	0	0	0	0	0	0	0	-2.398	mitochondrial protein with similarity to human adrenodoxin reductase and ferredoxin-NADP+ reductase
none	YJL120W	0	0	0	0	0	0	0	-2.398	questionable ORF
none	YPR078C	0	0	1	0	0	0	0	-1.930	hypothetical protein
RAD6	YGL058W	0	0	1	0	0	0	0	-1.931	E2 ubiquitin-conjugating enzyme
SEC4	YFL005W	0	0	0	0	0	0	0	-2.398	GTP-binding protein of the ras superfamily
YKU70	YMR284W	1	0	0	0	0	0	0	-0.800	high-affinity DNA-binding protein
PIF1	YML061C	0	0	0	0	0	0	0	-2.398	DNA helicase involved in mitochondrial DNA repair and telomere length control
YUR1	YJL139C	0	0	0	0	0	0	0	-2.398	mannosyltransferase
COX1	Q0045	0	0	0	0	0	0	0	-2.398	cytochrome-c oxidase subunit I
none	YDL129W	0	0	1	0	0	0	0	-1.932	hypothetical protein
FPR4	YLR449W	0	0	0	0	1	1	0	-0.523	nucleolar peptidylprolyl cis-trans isomerase (PPIase)
none	YAL037C-B	0	0	0	0	0	0	0	-2.398	similarity to Z. rouxii hypothetical protein
none	YLR021W	0	0	0	0	0	0	0	-2.398	hypothetical protein
RPT2	YDL007W	0	0	0	0	1	0	0	-1.406	26S proteasome regulatory subunit
none	YMR317W	0	0	0	0	0	0	0	-2.398	similarity to mucins, glucan 1,4-alpha-glucosidase and exo-alpha-sialidase
MET1	YKR069W	0	0	0	0	0	0	0	-2.398	siroheme synthase
POG1	YIL122W	0	0	0	0	0	0	0	-2.398	promotes recovery from pheromone arrest via the G1 cyclin CLN2
none	YHR071C-A	0	0	0	0	0	0	0	-2.398	questionable ORF
SAR1	YPL218W	0	0	0	0	0	0	0	-2.398	GTP-binding protein of the ARF family
none	YGR296C-B	0	0	0	0	0	0	0	-2.398	hypothetical protein identified by homology
ERV2	YPR037C	0	0	0	0	0	0	0	-2.398	similarity to Erv1p and rat ALR protein
none	YLR080W	0	0	0	0	0	0	0	-2.398	strong similarity to Emp47p
none	YJR149W	0	0	0	0	0	0	0	-2.398	similarity to 2-nitropropane dioxygenase
SFH5	YJL145W	0	0	0	0	0	0	0	-2.398	phospholipid transporter
none	YKL036C	0	0	0	0	0	0	0	-2.398	questionable ORF
SGE1	YPR198W	0	0	0	0	0	0	0	-2.398	Putative substrate-H+ antiporter conferring resistance to crystal violet and to 10-N-nonyl acridine orange (NAO)
POP2	YNR052C	0	0	0	0	0	0	0	-2.398	required for glucose derepression
SFB3	YHR098C	0	0	0	0	0	1	0	-1.511	similarity to human hypothetical protein
ESA1	YOR244W	0	0	0	0	0	0	0	-2.398	histone acetyltransferase
PRE5	YMR314W	0	0	0	0	0	0	0	-2.398	20S proteasome subunit(alpha6)
none	YLR173W	0	0	0	0	0	0	0	-2.399	hypothetical protein
ERG9	YHR190W	0	0	0	0	0	0	0	-2.398	farnesyl-diphosphate farnesyltransferase
MSY1	YPL097W	0	0	0	0	0	0	0	-2.398	tyrosyl-tRNA synthetase
none	YNL115C	0	0	0	0	0	0	0	-2.398	weak similarity to S.pombe hypothetical protein SPAC23C11
CDC45	YLR103C	0	0	0	0	0	0	0	-2.399	required for minichromosome maintenance and initiation of chromosomal DNA replication
CYC8	YBR112C	0	0	0	0	0	0	0	-2.398	general repressor of transcription
none	YNL247W	0	0	0	0	0	0	0	-2.398	cysteinyl-tRNA synthetase
none	YLR123C	0	0	0	0	0	0	0	-2.398	hypothetical ORF
none	YOR345C	0	0	0	0	0	0	0	-2.399	questionable ORF
none	YNR065C	0	0	0	0	0	0	0	-2.398	strong similarity to YJL222w, YIL173w and Pep1p
BUD25	YER014C-A	0	0	0	0	0	0	0	-2.399	questionable ORF
RMA1	YKL132C	0	0	0	0	0	0	0	-2.398	similarity to B.subtilis folC protein and strong similarity to YMR113w
none	YPL222W	0	0	0	0	0	0	0	-2.398	similarity to C.perfringens hypothetical protein
PRP40	YKL012W	0	0	0	0	1	1	0	-0.524	splicing factor
COX8	YLR395C	0	0	0	0	0	0	0	-2.398	cytochrome-c oxidase chain VIII
TY1A	TY1A_ML2	0	0	0	0	0	0	0	-2.398	TY1A protein
CDC24	YAL041W	0	0	0	0	0	0	0	-2.398	GTP/GDP exchange factor for Cdc42p
SAS3	YBL052C	0	0	0	0	0	0	0	-2.398	silencing protein
none	YCL045C	0	0	0	0	0	0	0	-2.398	weak similarity to human ORF
none	YNL011C	0	0	0	0	0	0	0	-2.398	similarity to hypothetical A. thaliana protein T14G11.21
RDI1	YDL135C	0	0	0	0	0	0	0	-2.398	rho GDP dissociation inhibitor with activity toward Rho1p
none	YMR237W	0	0	0	0	0	0	0	-2.398	similarity to CHS6 protein
TY2A	TY2A_DR1	0	0	0	0	0	0	0	-2.398	TY2A protein
none	Q0032	0	0	0	0	0	0	0	-2.398	questionable ORF
none	YOR020W-A	0	0	0	0	0	0	0	-2.398	conserved hypothetical protein
none	YOR054C	0	0	0	0	0	0	0	-2.398	similarity to Sis2p protein and C.tropicalis hal3 protein
none	YMR158C-A	0	0	0	0	0	0	0	-2.398	questionable ORF - identified by SAGE
AI5_ALPHA	Q0070	0	0	0	0	0	0	0	-2.398	DNA endonuclease ai5_alpha
none	YIR021W-A	0	0	0	0	0	0	0	-2.398	hypothetical protein identified by MudPIT Proteomic Analyses
none	YGR046W	0	0	0	0	0	0	0	-2.399	similarity to proline transport helper PTH1 C. albicans
AZR1	YGR224W	0	0	0	0	0	0	0	-2.398	strong similarity to drug resistance protein SGE1, YKR105c and YCL069W
none	YMR130W	0	0	0	0	0	0	0	-2.398	similarity to D.melanogaster Dreg-2 protein
none	YLR455W	0	0	0	0	0	0	0	-2.398	weak similarity to human G/T mismatch binding protein
SRB7	YDR308C	1	0	0	0	0	0	0	-0.799	DNA-directed RNA polymerase II holoenzyme and kornberg^s mediator (SRB) subcomplex subunit
INO1	YJL153C	0	0	1	0	0	0	0	-1.930	myo-inositol-1-phosphate synthase
YPS5	YGL259W	0	0	0	0	0	0	0	-2.398	similarity to hypothetical aspartyl proteinase YIR039C
CAF4	YKR036C	0	0	0	0	0	0	0	-2.398	CCR4 associated factor
none	YIR030W-A	0	0	0	0	0	0	0	-2.398	similarity to K. thermotolerans hypothetical protein
SWA2	YDR320C	0	0	0	0	0	0	0	-2.398	clathrin-binding protein required for normal clathrin function and for uncoating of clathrin-coated vesicles
none	YIL047C-A	0	0	0	0	0	0	0	-2.398	questionable ORF
PDX3	YBR035C	0	0	0	0	0	0	0	-2.398	pyridoxamine-phosphate oxidase
CDC10	YCR002C	0	0	0	0	0	0	0	-2.398	cell division control protein
PEX5	YDR244W	0	0	0	0	0	0	0	-2.398	peroxisomal targeting signal receptor
TPD3	YAL016W	0	0	0	0	0	0	0	-2.398	ser/thr protein phosphatase 2A, regulatory chain A
none	YER097W	0	0	0	0	0	0	0	-2.398	weak similarity to ribosomal S3 proteins
none	YPR093C	0	0	0	0	0	0	0	-2.398	weak similarity to zinc-finger proteins
COX3	Q0275	0	0	0	0	0	0	0	-2.398	cytochrome-c oxidase chain III
MAS1	YLR163C	0	1	0	0	1	0	0	0.083	mitochondrial processing peptidase
none	YDL072C	0	0	1	0	0	0	0	-1.931	weak similarity to hypothetical protein YMR040w
NAB3	YPL190C	0	0	0	0	1	0	0	-1.405	polyadenylated RNA-binding protein
PCL6	YER059W	0	0	1	0	0	0	0	-1.930	cyclin like protein interacting with Pho85p
FTH1	YBR207W	0	0	0	0	0	0	0	-2.398	similarity to Iron permease Ftr1p (YER145c)
DFG10	YIL049W	0	0	0	0	0	0	0	-2.398	involved in filamentous growth, cell polarity, and cellular elongation
TAT1	YBR069C	0	0	0	0	0	0	0	-2.398	Broad-specificity amino-acid permease
RAX2	YLR084C	0	0	0	0	0	0	0	-2.398	weak similarity to Pst1p
CLG1	YGL215W	0	0	0	0	0	0	0	-2.398	cyclin-like protein
UBA3	YPR066W	0	0	0	0	0	0	0	-2.398	ubiquitin-like protein activating enzyme
none	YOR135C	0	0	0	0	0	0	0	-2.398	questionable ORF
SPS19	YNL202W	0	0	0	0	0	0	0	-2.398	peroxisomal 2,4-dienoyl-CoA reductase
none	YOR161C-C	0	0	0	0	0	0	0	-2.398	hypothetical protein identified by transposontagging (intergenic)
ICT1	YLR099C	0	0	0	0	0	0	0	-2.398	similarity to YDR125c
UBC13	YDR092W	0	0	0	0	0	0	0	-2.398	E2 ubiquitin-conjugating enzyme
DIA2	YOR080W	0	0	0	0	0	1	0	-1.511	weak similarity to TRCDSEMBL:RNRNAHOP_1 Rattus norvegicus mRNA for Hsp70/Hsp90 organizing protein
none	YNL277W-A	0	0	0	0	0	0	0	-2.398	hypothetical protein identified by MudPIT Proteomic Analyses
none	YCL073C	0	0	0	0	0	0	0	-2.398	strong similarity to subtelomeric encoded proteins
FYV6	YNL133C	0	0	0	0	0	0	0	-2.398	hypothetical protein
ERG20	YJL167W	0	0	0	0	0	0	0	-2.399	farnesyl-pyrophosphate synthetase
PEP8	YJL053W	0	0	0	0	0	0	0	-2.398	vacuolar protein sorting/targeting protein
FYV10	YIL097W	0	0	0	0	0	0	0	-2.398	weak similarity to erythroblast macrophage protein EMP Mus musculus
BFR1	YOR198C	0	0	0	0	0	0	0	-2.398	maintenance of normal ploidy
none	YNR025C	0	0	0	0	0	0	0	-2.398	questionable ORF
TY1B	TY1B_BL	0	0	0	0	0	0	0	-2.398	TY1B protein
PPR1	YLR014C	0	0	0	0	0	0	0	-2.398	transcription factor regulating pyrimidine pathway
GIN11	YLL065W	0	0	0	0	0	0	0	-2.399	strong similarity to YJR162c, YNR077c, YKL225w and other subtelomeric encoded proteins
AVT4	YNL101W	0	0	0	0	0	0	0	-2.398	involved in amino acid efflux from the vacuole
KAP114	YGL241W	0	0	0	0	1	1	0	-0.523	Member of the karyopherin-beta family, nuclear import
SPC2	YML055W	0	0	0	0	0	0	0	-2.398	signal peptidase 18 KD subunit
COF1	YLL050C	0	0	0	0	0	1	0	-1.510	cofilin, actin binding and severing protein
none	YFL052W	0	0	0	0	0	0	0	-2.398	strong similarity to Mal63p, YPR196w and Mal13p
AMD1	YML035C	0	0	0	0	0	0	0	-2.398	AMP deaminase
PEX4	YGR133W	0	0	0	0	0	0	0	-2.398	E2 ubiquitin-conjugating enzyme - peroxin
none	YDR357C	0	0	0	0	0	0	0	-2.398	hypothetical protein
SES1	YDR023W	0	0	0	0	0	1	0	-1.512	seryl-tRNA synthetase, cytosolic
SOK1	YDR006C	0	0	0	0	0	0	0	-2.398	high copy suppressor of a cyclic AMP-dependent protein kinase mutant
none	YPL280W	0	0	0	0	0	0	0	-2.398	strong similarity to YMR322c and YDR533c
FOL1	YNL256W	0	0	0	0	0	0	0	-2.398	Dihydroneopterin aldolase, dihydro-6-hydroxymethylpterin pyrophosphokinase, dihydropteroate synthetase
TSL1	YML100W	0	0	0	0	0	0	0	-2.398	alpha,alpha-trehalose-phosphate synthase, 123 KD subunit
UBP9	YER098W	0	0	0	0	0	0	0	-2.398	ubiquitin carboxyl-terminal hydrolase
none	YDR401W	0	0	0	0	0	0	0	-2.398	questionable ORF
FIG4	YNL325C	0	0	0	0	0	0	0	-2.398	weak similarity to inositol phosphatase
THI13	YDL244W	0	0	0	0	0	0	0	-2.398	strong similarity to Thi5p, YJR156c, YNL332w and A. parasiticus, S.pombe nmt1 protein
none	YGL204C	0	0	0	0	0	0	0	-2.398	questionable ORF
APG14	YBR128C	0	0	0	0	0	0	0	-2.398	required for autophagy
HUR1	YGL168W	0	0	0	0	0	0	0	-2.398	questionable ORF
none	YFR010W-A	0	0	0	0	0	0	0	-2.398	hypothetical protein identified by MS Proteomic Analyse
THI21	YPL258C	0	0	0	0	0	1	0	-1.511	similarity to B.subtilis transcriptional activator tenA, and strong similarity to hypothetical proteins YOL055c and YPR121w
none	YDR540C	0	0	0	0	0	0	0	-2.398	similarity to E. coli unknown gene
RAP1	YNL216W	0	0	1	0	0	0	0	-1.930	DNA-binding protein with repressor and activator activity
CST6	YIL036W	0	0	0	0	0	0	0	-2.398	ATF/CREB activator
none	YJL215C	0	0	0	0	0	0	0	-2.399	hypothetical protein
TY2B	TY2B_DR3	0	0	0	0	0	0	0	-2.398	TY2B protein
none	YOR282W	0	0	0	0	0	0	0	-2.398	questionable ORF
TY1B	TY1B_OR	0	0	0	0	0	0	0	-2.398	TY1B protein
ERI1	YPL096C-A	0	0	0	0	0	0	0	-2.398	ER-associated Ras Inhibitor
CDA1	YLR307W	0	0	0	0	0	0	0	-2.398	sporulation-specific chitin deacetylase
none	YML119W	0	0	0	0	0	0	0	-2.398	hypothetical protein
SAM4	YPL273W	0	0	0	0	0	0	0	-2.399	strong similarity to YLL062c
HMLALPHA1	YCL066W	0	0	0	0	0	0	0	-2.398	mating type regulatory protein, silenced copy at HML
none	YPL201C	0	0	0	0	0	0	0	-2.398	hypothetical protein
none	YLR046C	0	0	0	0	0	0	0	-2.398	strong similarity to Rta1p and Rtm1p protein
none	YHR003C	0	0	0	0	0	0	0	-2.398	strong similarity to molybdopterin-converting factor homolog YKL027w
none	YFL019C	0	0	0	0	0	0	0	-2.398	hypothetical protein
MRPL20	YKR085C	0	0	0	0	0	0	0	-2.398	mitochondrial ribosomal protein, large subunit
none	YPL025C	0	0	0	0	0	0	0	-2.398	questionable ORF
APG7	YHR171W	0	0	0	0	0	0	0	-2.398	component of the autophagic system
none	YLR154C-G	0	0	0	0	0	0	0	-2.398	identified by fungal homology and RT-PCR
SLX8	YER116C	0	0	0	0	0	0	0	-2.398	subunit of Hex3p-Slx8p complex, required for cell growth in the absence of SGS1 or TOP3
IDH2	YOR136W	0	0	0	0	0	1	0	-1.512	isocitrate dehydrogenase (NAD+) subunit 2, mitochondrial
none	YOL086W-A	0	0	0	0	0	0	0	-2.399	conserved hypothetical protein
none	YBL113C	0	0	0	0	0	0	0	-2.398	similarity to Y^ ORFs
HIS3	YOR202W	0	0	0	0	1	0	0	-1.401	imidazoleglycerol-phosphate dehydratase
none	YPR016W-A	0	0	0	0	0	0	0	-2.398	similarity to S. bayanus
none	YLR364W	0	0	0	0	0	0	0	-2.398	weak similarity to GRX2 Homo sapiens glutaredoxin 2
none	YHR219C-A	0	0	0	0	0	0	0	-2.398	hypothetical protein identified by homology
VAC7	YNL054W	0	0	0	0	0	0	0	-2.398	vacuolar protein
none	YGR137W	0	0	0	0	0	0	0	-2.398	questionable ORF
BTN2	YGR142W	0	0	0	0	0	0	0	-2.398	Gene/protein whose expression is elevated in a btn1 minus/Btn1p lacking yeast strain
RIB7	YBR153W	0	0	0	0	0	0	0	-2.398	HTP reductase
IFM1	YOL023W	0	0	0	0	0	0	0	-2.398	translation initiation factor 2, mitochondrial
ABP140	YOR239W-A	0	0	0	0	0	0	0	-2.398	actin filament-binding protein
AAD15	YOL165C	0	0	0	0	0	0	0	-2.398	putative aryl alcohol dehydrogenase
none	YDR221W	0	0	0	0	0	0	0	-2.398	weak similarity to the beta subunit of an ER luminal alpha-glucosidase from mouse
MES1	YGR264C	0	0	0	0	1	0	0	-1.409	methionyl-tRNA synthetase
PTK1	YKL198C	0	0	0	0	0	0	0	-2.398	polyamine transport enhancing protein
EBS1	YDR206W	0	0	0	0	0	0	0	-2.398	similarity to EST1 protein
none	YLR112W	0	0	0	0	0	0	0	-2.398	hypothetical protein
none	YDR504C	0	0	0	0	0	0	0	-2.398	similarity to hypothetical T.brucei protein
APL3	YBL037W	0	0	0	0	0	0	0	-2.398	AP-2 complex subunit, alpha-adaptin, 113 KD
PUF2	YPR042C	0	0	0	0	0	0	0	-2.398	similarity to Jsn1p
DAL5	YJR152W	0	0	0	0	0	0	0	-2.398	Allantoate and ureidosuccinate permease
none	YBL083C	0	0	0	0	0	0	0	-2.398	questionable ORF
none	YKL076C	0	0	0	0	0	0	0	-2.398	questionable ORF
none	YDR215C	0	0	0	1	0	0	0	-1.470	hypothetical protein
none	YBR191W-A	0	0	0	0	0	0	0	-2.398	similarity to S. bayanus
none	YER068C-A	0	0	0	0	0	0	0	-2.398	questionable ORF
AAT1	YKL106W	0	0	0	0	0	0	0	-2.398	aspartate transaminase, mitochondrial
none	YBR281C	0	0	1	0	0	1	0	-1.050	similarity to hypothetical protein YFR044c
none	YJL127W-B	0	0	0	0	0	0	0	-2.398	similarity to S. bayanus
AUT7	YBL078C	0	0	0	0	0	0	0	-2.398	essential for autophagy
DNM1	YLL001W	0	0	0	0	0	1	0	-1.512	dynamin-related protein
RPC53	YDL150W	0	0	0	0	1	0	0	-1.407	DNA-directed RNA polymerase III, 47 KD subunit
PFK27	YOL136C	0	0	0	0	0	0	0	-2.398	6-phosphofructose-2-kinase, isoenzyme 2
none	YGL052W	0	0	0	0	0	0	0	-2.398	questionable ORF
KRE30	YER036C	0	0	0	0	1	0	0	-1.410	strong similarity to members of the ABC transporter family
none	YNL168C	0	0	0	0	0	0	0	-2.398	similarity to C.elegans ZK688.3 protein and E.coli hpcEp
none	YIL077C	0	0	0	0	0	0	0	-2.398	hypothetical protein
ORM1	YGR038W	0	0	0	0	0	0	0	-2.398	strong similarity to hypothetical protein YLR350w
none	YDR053W	0	0	0	0	0	0	0	-2.398	questionable ORF
NUP53	YMR153W	0	0	0	0	0	0	0	-2.399	component of the karyopherin docking complex of the nuclear pore complex
SPO14	YKR031C	0	0	0	0	0	0	0	-2.398	phospholipase D
none	YPL279C	0	0	0	0	0	0	0	-2.398	strong similarity, nearly identical to YOR390w
none	YPL264C	0	0	0	0	0	0	0	-2.398	strong similarity to YMR253c
ECM14	YHR132C	0	0	0	0	0	0	0	-2.398	involved in cell wall biogenesis and architecture
SPR6	YER115C	0	0	0	0	0	0	0	-2.398	sporulation-specific protein
APT2	YDR441C	0	0	0	0	0	0	0	-2.398	adenine phosphoribosyltransferase
YLF2	YHL014C	0	0	0	0	0	0	0	-2.398	similarity to E.coli GTP-binding protein
FYV2	YIL054W	0	0	0	0	0	0	0	-2.398	weak similarity to fruit fly NADH dehydrogenase
ELP6	YMR312W	0	0	0	0	0	0	0	-2.398	subunit of RNA polymerase II elongator complex
FIT2	YOR382W	0	0	0	0	0	0	0	-2.398	hypothetical protein
MSS11	YMR164C	0	0	0	0	0	0	0	-2.398	activator of STA1, STA2, and STA3
none	YOR214C	0	0	0	0	0	0	0	-2.399	hypothetical protein
MAD2	YJL030W	0	0	0	0	0	0	0	-2.398	spindle-assembly checkpoint protein
none	YJR096W	0	0	0	0	0	0	0	-2.398	similarity to Corynebacterium 2,5-diketo-D-gluconic acid reductase and aldehyde reductases
SEC20	YDR498C	0	0	0	0	0	0	0	-2.398	secretory pathway protein
STE14	YDR410C	0	0	0	0	0	0	0	-2.398	farnesyl cysteine carboxyl-methyltransferase
ALA1	YOR335C	0	0	0	0	0	0	0	-2.398	alanyl-tRNA synthetase, cytosolic
none	YGL059W	0	0	0	0	0	0	0	-2.398	similarity to rat branched-chain alpha-ketoacid dehydrogenase kinase
none	YNL017C	0	0	0	0	0	0	0	-2.398	hypothetical protein
none	YNL087W	0	0	0	0	0	0	0	-2.398	protein localized to membranes, bud-enriched
MIP6	YHR015W	0	0	0	0	0	0	0	-2.398	similarity to PES4 a PAB-like protein
PNC1	YGL037C	0	0	0	0	0	0	0	-2.398	similarity to PIR:B70386 pyrazinamidase/nicotinamidase - Aquifex aeolicus
SAM2	YDR502C	0	1	0	0	0	0	0	-0.787	S-adenosylmethionine synthetase 2
VID21	YDR359C	0	0	0	0	0	0	0	-2.398	protein involved in vacuolar import and degradation
TY1B	TY1B_GR1	0	0	0	0	0	0	0	-2.398	TY1B protein
none	YLR073C	0	0	0	0	0	0	0	-2.398	weak similarity to hypothetical protein S. pombe
CDC11	YJR076C	0	0	0	0	1	0	0	-1.408	septin
KIN3	YAR018C	0	0	1	0	0	0	0	-1.931	ser/thr protein kinase
none	YOR112W	0	0	0	0	0	0	0	-2.398	similarity to C.elegans hypothetical protein
CDC8	YJR057W	0	0	0	0	0	0	0	-2.398	dTMP kinase
ADH7	YCR105W	0	0	0	0	0	0	0	-2.398	NADP(H)-dependent alcohol dehydrogenase
PRI2	YKL045W	0	0	0	0	0	0	0	-2.398	DNA-directed DNA polymerase alpha , 58 KD subunit (DNA primase)
none	YBR121C-A	0	0	0	0	0	0	0	-2.398	hypothetical protein identified by MS Proteomic Analyse
SHG1	YBR258C	0	0	0	0	0	0	0	-2.398	hypothetical protein
TKL1	YPR074C	0	0	0	0	0	0	0	-2.398	transketolase 1
none	YHR162W	0	0	0	0	0	0	0	-2.398	strong similarity to hypothetical protein YGR243w
none	YLR262C-A	1	0	0	0	0	0	0	-0.801	strong similarity to F49C12.11 (Z68227_K) from C. elegans
none	YFR020W	0	0	0	0	0	0	0	-2.398	hypothetical protein
none	YML013W	0	0	0	0	0	0	0	-2.398	hypothetical protein
ULA1	YPL003W	0	0	0	0	0	0	0	-2.398	involved in protein modification
CCH1	YGR217W	0	0	0	0	0	0	0	-2.398	Calcium channel (alpha subunit) of the plasma membrane
MSB2	YGR014W	0	0	0	1	0	0	0	-1.472	multicopy suppressor of a cdc24 bud emergence defect
none	YML089C	0	0	0	0	0	0	0	-2.398	hypothetical ORF
MEU1	YLR017W	0	0	0	0	0	0	0	-2.398	multiple enhancer of UAS2
none	YNL165W	0	0	0	0	0	0	0	-2.398	similarity to YOR385w and YMR316w
none	YLR297W	0	0	0	0	0	0	0	-2.398	weak similarity to Vibrio vulnificus VvpC protein
FET4	YMR319C	0	0	0	0	0	1	0	-1.511	Low affinity iron and copper transporter
UGX2	YDL169C	0	0	0	0	0	0	0	-2.398	hypothetical protein
none	YMR119W-A	0	0	0	0	0	0	0	-2.398	questionable ORF
none	YEL014C	0	0	0	0	0	0	0	-2.398	hypothetical protein
PCL2	YDL127W	0	0	0	0	0	0	0	-2.398	cyclin, G1/S-specific
SDL1	YIL167W	0	0	0	0	0	0	0	-2.398	serine dehydratase
none	YOR152C	0	0	0	0	0	0	0	-2.398	hypothetical protein
RRI1	YDL216C	0	0	1	0	0	0	0	-1.931	similarity to Jun activation domain binding protein homologue of A. thaliana
BAP2	YBR068C	0	0	0	0	0	0	0	-2.399	Broad-specificity amino-acid permease - inductible by most neutral amino acids
none	YHR126C	0	0	0	0	0	0	0	-2.398	hypothetical protein
SOD2	YHR008C	0	0	0	0	0	0	0	-2.398	superoxide dismutase (Mn) precursor, mitochondrial
PHO80	YOL001W	0	0	0	0	0	0	0	-2.398	cyclin
BUL2	YML111W	0	0	0	0	0	0	0	-2.398	strong similarity to ubiquitination protein Bul1p
SOK2	YMR016C	0	0	0	0	0	0	0	-2.398	regulatory protein in the PKA signal transduction pathway
none	YKL023W	0	0	1	0	0	0	0	-1.931	weak similarity to human cylicin II
PEP1	YBL017C	0	0	0	0	0	0	0	-2.398	vacuolar protein sorting/targeting protein
HSL7	YBR133C	0	0	0	0	0	0	0	-2.398	adapter in a regulatory pathway that relieves tyrosine phosphorylation of Cdc28
SMI1	YGR229C	0	0	1	0	0	0	0	-1.930	beta-1,3-glucan synthesis protein
none	YDR015C	0	0	0	0	0	0	0	-2.398	hypothetical protein
ECM3	YOR092W	0	0	0	0	0	0	0	-2.398	involved in cell wall biogenesis and architecture
SPT10	YJL127C	0	0	0	0	0	0	0	-2.398	transcription regulatory protein
CSE2	YNR010W	0	0	0	0	0	0	0	-2.398	subunit of RNA polymerase II mediator complex
none	YER138W-A	0	0	0	0	0	0	0	-2.398	questionable ORF - identified by SAGE
HAT1	YPL001W	0	0	0	0	1	1	0	-0.523	histone acetyltransferase subunit
none	YJR119C	0	0	0	0	0	0	0	-2.398	similarity to human retinoblastoma binding protein 2
HEM12	YDR047W	0	0	0	0	0	0	0	-2.398	uroporphyrinogen decarboxylase
FRE3	YOR381W	0	0	0	0	0	0	0	-2.398	strong similarity to ferric reductase Fre2p
none	YMR247W-A	0	0	0	0	0	0	0	-2.398	hypothetical protein identified by MudPIT Proteomic Analyses
none	YER078W-A	0	0	0	0	0	0	0	-2.398	identified by fungal homology and RT-PCR
none	YBR159W	0	0	0	0	0	0	0	-2.398	similarity to human 17-beta-hydroxysteroid dehydrogenase
MNE1	YOR350C	0	0	1	0	0	0	0	-1.931	weak similarity to Esp1p and mitochondrial L.illustris cytochrome oxidase I
none	YDR249C	0	0	0	0	0	0	0	-2.398	weak similarity to cytochrome b
none	YNL105W	0	0	0	0	0	0	0	-2.398	questionable ORF
none	YKL174C	0	0	0	0	0	0	0	-2.398	similarity to choline transport protein Hnm1p
SHM2	YLR058C	0	0	0	0	0	0	0	-2.398	serine hydroxymethyltransferase, cytoplasmic
ADE16	YLR028C	0	0	0	0	0	0	0	-2.398	5-aminoimidazole-4-carboxamide ribotide transformylase
CTS1	YLR286C	0	0	0	0	0	0	0	-2.398	endochitinase
CHK1	YBR274W	0	0	0	0	0	0	0	-2.398	regulats inhibitory Cdk phosphorylation of Pds1
MTF2	YDL044C	0	0	0	0	0	0	0	-2.398	mitochondrial protein involved in mRNA splicing and protein synthesis
none	YNL305C	0	0	0	0	0	0	0	-2.398	similarity to C-term. of A.nidulans regulatory protein (qutR)
SPT21	YMR179W	0	0	0	0	0	0	0	-2.398	required for normal transcription at a number of loci
SER3	YER081W	0	0	1	0	0	0	0	-1.931	3-phosphoglycerate dehydrogenase
none	YEL032C-A	0	0	0	0	0	0	0	-2.398	hypothetical protein identified by transposontagging (nested opposid)
KGD2	YDR148C	0	0	0	0	0	0	0	-2.398	2-oxoglutarate dehydrogenase complex E2 component
none	YER067C-A	0	0	0	0	0	0	0	-2.398	questionable ORF
none	YCR081C-A	0	0	0	0	0	0	0	-2.398	hypothetical protein identified by transposontagging (nested opposid)
YHC3	YJL059W	0	0	0	0	0	0	0	-2.398	may function as a chaperone, similarity to human Batten disease-related protein CLN3
none	YIL130W	0	0	0	0	0	0	0	-2.398	similarity to Put3p and to hypothetical protein YJL206c
IES6	YEL044W	0	0	0	0	0	0	0	-2.398	INO80 complex subunit
none	YGL108C	0	0	0	0	0	0	0	-2.398	weak similarity to hypotetical S.pombe protein
none	YFR052C-A	0	0	0	0	0	0	0	-2.398	questionable ORF
MEK1	YOR351C	0	0	0	0	0	0	0	-2.398	ser/thr protein kinase
PIB2	YGL023C	0	0	0	0	0	0	0	-2.398	phosphatidylinositol 3-phosphate binding
PIN4	YBL051C	0	0	0	0	0	0	0	-2.398	similarity to S.pombe Z66568_C protein
SEF1	YBL066C	0	0	0	0	0	0	0	-2.399	putative transcription factor
none	YFR035C	0	0	0	0	0	0	0	-2.398	hypothetical protein
none	YDR042C	0	0	0	0	0	0	0	-2.398	hypothetical protein
SFA1	YDL168W	0	0	0	0	0	0	0	-2.398	long-chain alcohol dehydrogenase
GAL1	YBR020W	0	0	0	0	0	0	0	-2.398	galactokinase
KNH1	YDL049C	0	0	0	0	0	0	0	-2.398	functional homolog of KRE9
FUN30	YAL019W	0	0	0	0	0	0	0	-2.398	similarity to helicases of the Snf2/Rad54 family
VPS52	YDR484W	0	0	1	0	0	0	0	-1.930	ubunit of VP51-54 complex, required for protein sorting at the yeast late Golg
RAD23	YEL037C	0	0	1	0	0	0	0	-1.930	nucleotide excision repair protein (ubiquitin-like protein)
none	YHR139C-A	0	0	0	0	0	0	0	-2.398	hypothetical protein
none	YBR273C	0	0	0	0	0	0	0	-2.398	similarity to hypothetical protein YJL048c
FUS1	YCL027W	0	0	0	0	0	0	0	-2.398	cell fusion protein
none	YDL114W	0	0	0	0	0	0	0	-2.398	weak similarity to Rhizobium nodulation protein nodG
ARC15	YIL062C	0	0	0	0	0	0	0	-2.398	subunit of the Arp2/3 complex
RPM2	YML091C	0	0	0	0	0	1	0	-1.510	ribonuclease P precursor, mitochondrial
none	YCL021W-A	0	0	0	0	0	0	0	-2.398	hypothetical protein
PSK1	YAL017W	0	0	0	0	1	0	0	-1.409	PAS kinase involved in the control of sugar metabolism and translation
TY1A	TY1A_DR1	0	0	0	0	0	0	0	-2.398	TY1A protein
TY2A	TY2A_OR1	0	0	0	0	0	0	0	-2.398	TY2A protein
NDD1	YOR372C	0	0	0	0	0	0	0	-2.398	protein required for nuclear division
none	YGL098W	0	0	0	0	0	0	0	-2.398	hypothetical protein
PEX6	YNL329C	0	0	0	0	0	0	0	-2.399	peroxisomal assembly protein
CLN1	YMR199W	0	0	0	0	0	0	0	-2.398	cyclin, G1/S-specific
CWC2	YDL209C	0	0	0	0	0	0	0	-2.398	involved in mRNA splicing
none	YJL022W	0	0	0	0	0	0	0	-2.398	questionable ORF
CDC39	YCR093W	0	0	0	0	0	1	0	-1.513	nuclear protein
ADE4	YMR300C	0	0	0	0	1	0	0	-1.402	amidophosphoribosyltransferase
none	YLR159C-A	0	0	0	0	0	0	0	-2.398	identified by fungal homology and RT-PCR
MATALPHA2	YCR039C	0	0	0	0	0	0	0	-2.398	mating type regulatory protein, expressed copy at MAT locus
TY3A	TY3A_I	0	0	0	0	0	0	0	-2.398	TY3A protein
none	YBL053W	0	0	0	0	0	0	0	-2.398	questionable ORF
PAM18	YLR008C	0	0	0	0	0	0	0	-2.398	similarity to hypothetical protein YNL328c
PFK26	YIL107C	0	0	0	0	0	0	0	-2.398	6-phosphofructose-2-kinase, isozyme 1
none	YIL057C	0	0	0	0	0	0	0	-2.398	strong similarity to YER067w
MRM2	YGL136C	0	0	0	0	0	0	0	-2.398	mitochondrial rRNA methyltransferase
none	YBL107W-A	0	0	0	0	0	0	0	-2.398	questionable ORF - identified by SAGE
MAS2	YHR024C	0	0	0	0	0	0	0	-2.398	processing peptidase, catalytic 53kDa (alpha) subunit, mitochondrial
YPS1	YLR120C	0	0	0	0	0	0	0	-2.398	aspergillopepsin
none	YPR089W	0	0	0	0	0	1	0	-1.512	conserved hypothetical protein
MTR2	YKL186C2	0	0	0	0	0	0	0	-2.398	mRNA transport protein (Splice variant II)
ZPR1	YGR211W	0	0	0	0	0	0	0	-2.398	similarity to M.musculus zinc finger protein ZPR1
YAP1	YML007W	0	0	1	0	0	0	0	-1.932	transcriptional activator involved in oxidative stress response
none	YEL030C-A	0	0	0	0	0	0	0	-2.398	similarity to Debaryomyces hansenii hypothetical protein
none	YPL039W	0	0	0	0	0	0	0	-2.398	hypothetical protein
THI7	YLR237W	0	0	0	0	0	0	0	-2.398	Thiamine permase
MSH1	YHR120W	0	0	0	0	0	0	0	-2.398	DNA mismatch repair protein, mitochondrial
none	YGL041C-B	0	0	0	0	0	0	0	-2.398	identified by fungal homology and RT-PCR
none	YCL076W	0	0	0	0	0	0	0	-2.398	hypothetical protein - putative pseudo-TY5
SLA1	YBL007C	0	0	0	0	0	0	0	-2.398	cytoskeleton assembly control protein
none	YNR064C	0	0	0	0	0	0	0	-2.398	similarity to R.capsulatus 1-chloroalkane halidohydrolase
none	YGR068C	0	0	0	0	0	0	0	-2.398	weak similarity to Rod1p
GCR1	YPL075W	0	0	0	0	0	0	0	-2.399	transcriptional activator
none	YPL017C	0	0	0	0	0	0	0	-2.398	strong similarity to Lpd1p and other dihydrolipoamide dehydrogenases
DAN3	YBR301W	0	0	0	0	0	0	0	-2.398	cell wall mannoprotein
GLO1	YML004C	0	0	0	0	0	0	0	-2.398	glyoxalase I
GTR2	YGR163W	0	0	0	0	0	0	0	-2.398	similarity to human ragA protein and Gtr1p
none	YNL097W-A	0	0	0	0	0	0	0	-2.398	hypothetical protein identified by transposontagging (nested opposid)
ERG2	YMR202W	0	0	0	0	0	0	0	-2.398	C-8 sterol isomerase
GSG1	YDR108W	0	0	0	0	0	0	0	-2.398	sporulation specific protein
SFL1	YOR140W	0	0	0	0	0	0	0	-2.398	transcription factor
MAL12	YGR292W	0	0	0	0	0	0	0	-2.398	alpha-glucosidase of the MAL1 locus
SPC97	YHR172W	0	0	0	0	0	0	0	-2.398	spindle pole body component
none	YKL102C	0	0	0	0	0	0	0	-2.398	hypothetical protein
none	YBR266C	0	0	0	0	0	0	0	-2.398	questionable ORF
PIK1	YNL267W	0	0	0	0	0	0	0	-2.398	phosphatidylinositol 4-kinase
BUD16	YEL029C	0	0	0	0	0	0	0	-2.398	similarity to hypothetical protein YNR027w
SSP120	YLR250W	0	0	0	0	0	0	0	-2.398	secretory protein
TGL2	YDR058C	0	0	0	0	0	0	0	-2.398	triacylglycerol lipase
CUP1-1	YHR053C	0	0	0	0	0	0	0	-2.398	metallothionein
none	YNL040W	0	0	0	0	0	0	0	-2.398	weak similarity to M.genitalium alanine--tRNA ligase
CCP1	YKR066C	0	0	0	0	0	0	0	-2.398	cytochrome-c peroxidase precursor
CFD1	YIL003W	0	0	0	0	0	0	0	-2.398	cytoplasmic Fe-S cluster assembly factor
YIP5	YGL161C	0	0	0	0	0	0	0	-2.398	weak similarity to TRCDSEMBL:HS167A19_1 dJ167A19.1 human
none	YMR105W-A	0	0	0	0	0	0	0	-2.398	hypothetical protein identified by transposontagging (intergenic)
none	YOR359W	0	0	0	0	0	0	0	-2.398	similarity to hypothetical protein Ca49C10.19 Candida albicans
none	YHR214W-A	0	0	0	0	0	0	0	-2.398	strong similarity to hypothetical protein YAR068w
AGP3	YFL055W	0	0	0	0	0	0	0	-2.398	Protein of the amino-acid permease family - unknown biological function
none	YIL086C	0	0	0	0	0	0	0	-2.398	hypothetical protein
TIM13	YGR181W	0	0	0	0	0	0	0	-2.398	Translocase of the inner membrane
ROM1	YGR070W	0	0	0	0	0	0	0	-2.398	GDP/GTP exchange protein for Rho1p
SUV3	YPL029W	0	0	0	0	0	0	0	-2.398	ATP-dependent RNA helicase, mitochondrial
none	YGL102C	0	0	0	0	0	0	0	-2.398	questionable ORF
none	YER007C-A	0	0	0	0	0	0	0	-2.398	strong similarity to C.elegans AF045640 and S.pombe SPBC31F10
MSL5	YLR116W	0	0	0	0	0	0	0	-2.398	branch point bridging protein
none	YAL047W-A	0	0	0	0	0	0	0	-2.398	similarity to S. bayanus hypothetical protein
CBS2	YDR197W	0	0	0	0	0	0	0	-2.398	cytochrome B translational activator protein
MMT2	YPL224C	0	0	1	0	0	0	0	-1.930	Mitochondrial iron transport protein
COX10	YPL172C	0	0	0	0	0	0	0	-2.398	farnesyl transferase
MGM101	YJR144W	0	0	1	0	1	1	0	-0.064	mitochondrial genome maintenance protein
ADH3	YMR083W	0	0	0	0	0	0	0	-2.399	alcohol dehydrogenase III
TPP1	YMR156C	0	0	0	0	0	0	0	-2.398	similarity to mammalian polynucleotide kinase 3^-phosphatase
PIL1	YGR086C	0	0	0	0	0	1	0	-1.512	strong similarity to hypothetical protein YPL004c
SCH9	YHR205W	0	0	0	0	0	0	0	-2.398	serine/threonine protein kinase involved in stress response and nutrient-sensing signaling pathway
none	YOL013W-A	0	0	0	0	0	0	0	-2.398	questionable ORF - identified by SAGE
YOR1	YGR281W	0	0	0	0	1	0	0	-1.401	^Full-size^ ABC transporter involved in tolerance to toxic organic anions
ARE1	YCR048W	0	0	0	0	0	1	0	-1.513	acyl-CoA sterol acyltransferase
FAS1	YKL182W	0	0	0	0	0	0	0	-2.398	fatty-acyl-CoA synthase, beta chain
ARR3	YPR201W	0	0	0	0	0	0	0	-2.398	Probable arsenite extrusion protein
PEX19	YDL065C	0	0	1	0	0	1	0	-1.053	required for biogenesis of peroxisomes - peroxin
none	YLR154W-E	0	0	0	0	0	0	0	-2.399	hypothetical protein identified by transposontagging (nested opposid)
none	YMR126C	0	0	0	0	0	0	0	-2.398	hypothetical protein
RSM24	YDR175C	0	0	0	0	1	1	0	-0.526	mitochondrial ribosomal protein, small subunit
none	YEL059W	0	0	0	0	0	0	0	-2.398	hypothetical protein
none	YJL195C	0	0	0	0	0	0	0	-2.398	questionable ORF
none	YDR428C	0	0	0	0	0	0	0	-2.398	weak similarity to predicted esterase of proteobacterium
none	YMR194C-A	0	0	0	0	0	0	0	-2.398	hypothetical protein - identified by SAGE
FIR1	YER032W	0	0	1	0	0	0	0	-1.932	interacts with the poly(A) polymerase in the two hybrid system
STO1	YMR125W2	0	0	0	0	0	0	1	-0.798	large subunit of the nuclear cap-binding protein complex CBC (Splice variant II)
XKS1	YGR194C	0	0	0	0	0	0	0	-2.398	xylulokinase
none	YHR056W-A	0	0	0	0	0	0	0	-2.398	questionable ORF
PAC10	YGR078C	0	0	0	0	0	0	0	-2.398	GIM4 - Gim complex component
none	YMR265C	0	0	0	0	0	0	0	-2.398	weak similarity to hypothetical protein S. pombe
SOL3	YHR163W	0	0	0	0	0	0	0	-2.398	possible 6-phosphogluconolactonase
ODC2	YOR222W	0	0	0	0	0	0	0	-2.398	Mitochondrial 2-oxodicarboxylate carrier - member of the mitochondrial carrier (MCF) family
SUC2	YIL162W	0	0	0	0	0	0	0	-2.398	invertase (sucrose hydrolyzing enzyme)
RTG3	YBL103C	0	0	0	0	0	0	0	-2.398	bHLH/zip transcription factor that regulates CIT2 gene expression
none	YLR358C	0	0	0	0	0	0	0	-2.398	questionable ORF
SLD2	YKL108W	0	0	0	0	0	0	0	-2.398	chromosomal DNA replication protein
SEN15	YMR059W	0	0	0	0	0	1	0	-1.511	tRNA splicing endonuclease delta subunit
none	YOL017W	0	0	0	0	1	0	0	-1.409	similarity to YFR013w
GPI11	YDR302W	0	0	0	0	0	0	0	-2.398	GPI11 - protein involved in glycosylphosphatidylinositol (GPI) biosynthesis
NAM2	YLR382C	0	0	0	0	0	0	0	-2.398	leucine--tRNA ligase precursor, mitochondrial
HAP3	YBL021C	0	0	0	0	0	0	0	-2.398	CCAAT-binding factor subunit
none	YBR242W	0	0	0	0	0	1	0	-1.513	strong similarity to hypothetical protein YGL101w
none	YNL246W	0	0	0	0	0	0	0	-2.398	similarity to D.melanogaster SET protein
none	YOL030W	0	0	0	0	0	0	0	-2.398	strong similarity to glycoprotein Gas1p
PRE1	YER012W	0	0	0	0	0	0	0	-2.398	20S proteasome subunit C11(beta4)
none	YLR301W	0	0	1	0	0	0	0	-1.931	hypothetical protein
none	YKL068W-A	0	0	0	0	0	0	0	-2.398	conserved hypothetical protein
STN1	YDR082W	0	0	0	0	0	0	0	-2.398	involved in telomere length regulation
none	YPR139C	0	0	0	0	0	0	0	-2.398	weak similarity to nGAP H. sapiens nGAP mRNA
none	YDL221W	0	0	0	0	0	0	0	-2.398	questionable ORF
none	YOR231C-A	0	0	0	0	0	0	0	-2.398	hypothetical protein identified by transposontagging (nested opposid)
HUL5	YGL141W	0	0	0	0	0	1	0	-1.513	ubiquitin-protein ligase (E3)
AFT2	YPL202C	0	0	0	0	0	0	0	-2.398	similarity to cell size regulation protein Rcs1p
none	YDR458C	0	0	0	0	0	0	0	-2.399	similarity to hypothetical protein YML034w and YML033w
none	YPR071W	0	0	0	0	0	0	0	-2.398	strong similarity to YIL029c
HST1	YOL068C	0	0	0	0	0	0	0	-2.399	silencing protein
EFR4	YLR114C	0	0	0	0	0	0	0	-2.398	similarity to C.elegans hypothetical protein and YOR054c
none	YJR072C	0	0	0	1	0	1	0	-0.592	strong similarity to C.elegans hypothetical protein and similarity to YLR243w
none	YDR267C	0	0	0	0	0	0	0	-2.398	weak similarity to human TAFII100 and other WD-40 repeat containing proteins
MPS3	YJL019W	0	0	0	1	0	0	0	-1.470	component of the yeast spindle pole body
RCK2	YLR248W	0	0	0	0	0	0	0	-2.398	Ca/calmodulin-dependent ser/thr protein kinase
HIS6	YIL020C	0	0	0	0	0	0	0	-2.398	5^ Pro-FAR isomerase
none	YOR073W-A	0	0	0	0	0	0	0	-2.398	identified by fungal homology and RT-PCR
none	YNL063W	0	0	0	0	0	1	0	-1.512	weak similarity to Mycoplasma protoporphyrinogen oxidase
none	YOR391C	0	0	0	0	0	0	0	-2.398	strong similarity to YMR322c and YDR533c, identical to YPL280w
none	YFR044C	0	0	0	0	0	0	0	-2.398	similarity to hypothetical protein YBR281c
BUD27	YFL023W	0	0	1	0	0	0	0	-1.931	involved in bipolar bud site selection
TAO3	YIL129C	0	0	0	0	1	0	0	-1.403	Transcriptional Activator of OCH1
none	YFL032W	0	0	0	0	0	0	0	-2.398	questionable ORF
TBS1	YBR150C	0	0	0	0	0	0	0	-2.398	weak similarity to transcription factors
none	YGL176C	0	0	0	0	0	0	0	-2.399	weak similarity to Oryctolagus calcium channel BIII
MNN10	YDR245W	0	0	0	0	0	0	0	-2.398	subunit of mannosyltransferase complex
TCP1	YDR212W	0	0	0	0	0	0	0	-2.398	component of chaperonin-containing T-complex
none	YDR149C	0	0	0	0	0	0	0	-2.398	questionable ORF
OST2	YOR103C	0	0	0	0	0	0	0	-2.398	oligosaccharyltransferase epsilon subunit
none	YMR185W	0	0	0	0	0	0	0	-2.398	similarity to hypothetical protein S. pombe
none	YJL091C	0	0	0	0	0	0	0	-2.398	weak similarity to human G protein-coupled receptor
none	YDR065W	0	0	0	0	0	0	0	-2.398	hypothetical protein
TY1B	TY1B_PR2	0	0	0	0	0	0	0	-2.398	TY1B protein
SEC63	YOR254C	0	0	0	0	0	0	0	-2.398	ER protein-translocation complex subunit
YPK1	YKL126W	0	0	0	0	0	0	0	-2.398	ser/thr-specific protein kinase
ENO2	YHR174W	0	0	1	0	1	0	0	-0.950	enolase II (2-phosphoglycerate dehydratase)
none	YFR012W	0	0	0	0	0	0	0	-2.399	similarity to hypothetical protein YOL019w
none	YDR182W-A	0	0	0	0	0	0	0	-2.398	identified by fungal homology and RT-PCR
none	YBR204C	0	0	0	0	0	0	0	-2.398	weak similarity to peroxisomal serine-active lipase
none	YLR283W	0	0	0	0	0	0	0	-2.398	weak similarity to Smc2p
BUD13	YGL174W	0	0	0	0	0	0	0	-2.399	weak similarity to C.elegans hypothetical protein R08D7.1
PMT6	YGR199W	0	0	0	0	0	0	0	-2.398	putative mannosyltransferase
none	YDR061W	0	0	0	1	0	0	0	-1.470	similarity to E.coli modF and photorepair protein phrA
PDR3	YBL005W	0	0	0	0	0	0	0	-2.398	pleiotropic drug resistance regulatory protein
none	YNL018C	0	0	0	0	0	0	0	-2.398	strong similarity to hypothetical protein YNL034w
none	YLR466C-B	0	0	0	0	0	0	0	-2.399	hypothetical protein identified by homology
none	YIL108W	0	0	0	0	0	0	0	-2.399	similarity to hypothetical S. pombe protein
none	YML122C	0	0	0	0	0	0	0	-2.398	hypothetical protein
RPB7	YDR404C	0	0	0	0	1	0	1	0.059	DNA-directed RNA polymerase II, 19 KD subunit
CCZ1	YBR131W	0	0	0	0	0	0	0	-2.398	Calcium Caffeine Zinc sensitivity
ASE1	YOR058C	0	0	0	0	0	0	0	-2.398	microtubule-associated protein (nonmotor)
none	YBL104C	0	0	0	0	0	1	0	-1.511	conserved hypothetical protein
none	YBR095C	0	0	0	0	0	0	0	-2.398	weak similarity to hypothetical protein S. pombe
BET1	YIL004C	0	0	0	0	0	0	0	-2.398	protein transport protein
MIS1	YBR084W	0	0	0	0	1	0	0	-1.403	C1-tetrahydrofolate synthase precursor, mitochondrial
DDR48	YMR173W	0	0	1	0	0	0	0	-1.931	heat shock protein
none	YCR095W-A	0	0	0	0	0	0	0	-2.398	hypothetical protein identified by MudPIT Proteomic Analyses
MCH2	YKL221W	0	0	0	0	0	0	0	-2.398	monocarboxylate permease homologue, not transporting monocarboxylate
RAX1	YOR301W	0	0	0	0	0	0	0	-2.398	similarity to S. pombe SPAC23G3.05c
UGA4	YDL210W	0	0	0	0	0	0	0	-2.398	GABA permease - also involved in delta-aminolevulinate transport
none	YPL044C	0	0	0	0	0	0	0	-2.398	questionable ORF
MRS4	YKR052C	0	0	0	0	0	0	0	-2.398	Protein of the mitochondrial carrier family (MCF) - unknown function
CDC37	YDR168W	0	0	0	0	0	1	0	-1.512	cell division control protein
HAL9	YOL089C	0	0	0	0	0	0	0	-2.398	transcriptional activator of ENA1
LCB4	YOR171C	0	0	0	0	0	0	0	-2.398	sphingolipid long chain base kinase
PCL7	YIL050W	0	0	0	0	0	0	0	-2.398	cyclin like protein interacting with Pho85p
CRS5	YOR031W	0	0	0	0	0	0	0	-2.398	suppressor of cup1 deletion, metallothionein-like protein (pseudogene in S288c)
TRX1	YLR043C	0	0	0	0	0	0	0	-2.398	thioredoxin I
ATP1	YBL099W	0	1	0	0	0	0	0	-0.791	F1F0-ATPase complex, F1 alpha subunit
ADE13	YLR359W	0	0	0	0	0	0	0	-2.398	adenylosuccinate lyase
HES1	YOR237W	0	0	0	0	0	0	0	-2.398	involved in ergosterol biosynthesis
none	YNR009W	0	0	0	0	0	0	0	-2.398	hypothetical protein
none	YKL111C	0	0	0	0	0	0	0	-2.398	questionable ORF
HOS2	YGL194C	0	0	0	0	0	0	0	-2.398	putative histone deacetylase
COX12	YLR038C	0	0	0	0	0	0	0	-2.398	cytochrome-c oxidase, subunit VIB
VAM3	YOR106W	0	0	0	0	0	0	0	-2.398	syntaxin (t-SNARE)
none	YMR030W-A	0	0	0	0	0	0	0	-2.398	identified by fungal homology and RT-PCR
TAF9	YMR236W	0	0	1	0	1	0	0	-0.949	TFIID and SAGA subunit
none	YJR056C	0	0	0	0	0	0	0	-2.398	hypothetical protein
TY1A	TY1A_DR5	0	0	0	0	0	0	0	-2.398	TY1A protein
none	YPR130C	0	0	0	0	0	0	0	-2.398	questionable ORF
HVG1	YER039C	0	0	0	0	0	0	0	-2.398	strong similarity to vanadate resistance protein Gog5p
DAL82	YNL314W	0	0	0	0	0	0	0	-2.398	transcriptional activator for allantoin catabolic genes
HEM13	YDR044W	0	0	0	0	1	0	0	-1.410	coproporphyrinogen III oxidase
none	YLR118C	0	0	0	0	0	0	0	-2.398	similarity to several esterases
none	YDR387C	0	0	0	0	0	0	0	-2.398	similarity to Itr1p and Itr2p and E.coli araE
IMD1	YAR073W	0	0	0	0	0	1	0	-1.510	strong similarity to IMP dehydrogenases
ALR1	YOL130W	0	0	0	0	0	0	0	-2.398	Transporter of magnesium and other divalent cations
PCI8	YIL071C	0	0	0	0	0	0	0	-2.398	hypothetical protein
none	YLR157C-C	0	0	0	0	0	0	0	-2.399	identified by fungal homology and RT-PCR
STB3	YDR169C	0	0	0	0	0	0	0	-2.398	SIN3 protein-binding protein
PDA1	YER178W	0	0	0	0	0	0	0	-2.398	pyruvate dehydrogenase (lipoamide) alpha chain precursor
none	YBL094C	0	0	0	0	0	0	0	-2.398	questionable ORF
none	YDR514C	0	0	0	0	0	0	0	-2.398	strong similarity to hypothetical protein YCL036w
MUC1	YIR019C	0	0	0	0	0	0	0	-2.398	extracellular alpha-1,4-glucan glucosidase
none	YEL045C	0	0	0	0	0	0	0	-2.398	weak similarity to cytochrome c oxidase III of T.brucei kinetoplast
none	YGL177W	0	0	0	0	0	0	0	-2.398	questionable ORF
none	YDR333C	0	0	0	0	0	0	0	-2.398	similarity to hypothetical S. pombe protein
none	YMR210W	0	0	0	0	0	0	0	-2.398	similarity to P.glauca late embryogenesis abundant protein and YBR177c and YPL095c
none	YDR124W	0	0	0	0	0	0	0	-2.398	hypothetical protein
none	YOR338W	0	0	0	0	0	0	0	-2.398	similarity to YAL034c
KTR2	YKR061W	0	0	0	0	0	0	0	-2.398	mannosyltransferase
none	YML116W-A	0	0	0	0	0	0	0	-2.398	questionable ORF
YRF1-5	YLR467W	0	0	0	0	0	0	0	-2.399	strong similarity to subtelomeric encoded proteins
DOT6	YER088C	0	0	0	0	0	0	0	-2.398	involved in derepression of telomeric silencing
none	YDR360W	0	0	0	0	0	0	0	-2.398	questionable ORF
none	YPL283W-A	0	0	0	0	0	0	0	-2.398	hypothetical protein identified by transposontagging (nested opposid)
OLI1	Q0130	0	0	0	0	0	0	0	-2.398	F1F0-ATPase complex, F0 subunit 9
none	YDR115W	0	0	0	0	1	0	0	-1.401	mitochondrial ribosomal protein, large subunit
TY1B	TY1B_NL2	0	0	0	0	0	0	0	-2.398	TY1B protein
MRS2	YOR334W	0	0	0	0	0	0	0	-2.398	Inner mitochondrial membrane, probable magnesium transporter - similar to the bacterial CorA Mg2+ transporter
AGC1	YPR021C	0	0	0	0	0	0	0	-2.398	Mitochondrial aspartate glutamate carrier - member of the mitochondrial carrier (MCF) family
GND2	YGR256W	0	0	0	0	0	1	0	-1.512	phosphogluconate dehydrogenase
PCK1	YKR097W	0	1	0	0	0	0	0	-0.790	phosphoenolpyruvate carboxykinase
none	YOL038C-A	0	0	0	0	0	0	0	-2.399	hypothetical protein - identified by SAGE
none	YMR107W	0	0	0	0	0	0	0	-2.398	hypothetical protein
none	YHR218W-A	0	0	0	0	0	0	0	-2.398	strong similarity to subtelomeric encoded proteins
YHP1	YDR451C	0	0	0	0	0	0	0	-2.398	strong similarity to Yox1p
VAC17	YCL063W	0	0	0	0	0	0	0	-2.398	vacuole-specific receptor of Myo2p
SOP4	YJL192C	0	0	0	0	0	0	0	-2.398	facilitates ER export of the yeast plasma membrane [H+]ATPase, Pma1
none	YHR177W	0	0	0	0	0	0	0	-2.398	weak similarity to Spombe pac2 protein
ATP3	YBR039W	0	1	0	0	0	1	0	0.012	F1F0-ATPase complex, F1 gamma subunit
DAL1	YIR027C	0	0	0	0	0	0	0	-2.398	allantoinase
none	YGL214W	0	0	0	1	0	0	0	-1.469	questionable ORF
none	YER023C-A	0	0	0	0	0	0	0	-2.398	hypothetical protein identified by transposontagging (nested opposid)
ERV46	YAL042W	0	0	0	0	0	0	0	-2.398	component of copii vesicles involved in transport between the ER and golgi complex
VMA13	YPR036W	0	0	0	0	1	0	0	-1.407	H+-ATPase V1 domain 54 KD subunit, vacuolar
NAS2	YIL007C	0	0	0	0	0	0	0	-2.398	ubiquitin-dependent protein catabolism
DFG16	YOR030W	0	0	0	0	0	0	0	-2.398	involved in invasive growth upon nitrogen starvation
none	YPL267W	0	0	0	0	0	0	0	-2.398	weak similarity to C.elegans transcription factor unc-86
SVP26	YHR181W	0	0	0	0	0	0	0	-2.398	Sed5-Vesicle Protein of 26 kDa
GAL11	YOL051W	0	0	0	0	0	0	0	-2.398	DNA-directed RNA polymerase II holoenzyme and Kornberg^s mediator (SRB) subcomplex subunit
ZRC1	YMR243C	0	0	1	0	0	0	0	-1.929	Vacuolar transporter of zinc (and possibly other metals)
CCT6	YDR188W	0	0	0	0	0	1	0	-1.512	component of chaperonin-containing T-complex (zeta subunit)
none	YNR034W-A	0	0	0	0	0	0	0	-2.398	conserved putative protein
none	YLR154W-F	0	0	0	0	0	0	0	-2.398	hypothetical protein identified by Homology
none	YAL067W-A	0	0	0	0	0	0	0	-2.398	hypothetical protein identified by homology
none	YHR180W	0	0	1	0	0	0	0	-1.932	hypothetical protein
none	YCR049C	0	0	0	0	0	0	0	-2.398	questionable ORF
none	YEL023C	0	0	0	0	0	0	0	-2.398	similarity to hypothetical protein PA2063 - Pseudomonas aeruginosa
none	YNL057W	0	0	0	0	0	0	0	-2.398	questionable ORF
none	YNL045W	0	0	0	0	0	0	0	-2.398	protein hydralyse leukotriene like substrates
KAR3	YPR141C	0	0	0	0	0	0	0	-2.398	kinesin-related protein
none	YPL080C	0	0	0	0	0	0	0	-2.398	hypothetical protein
none	YJR061W	0	0	0	0	0	0	0	-2.398	similarity to Mnn4p
SHQ1	YIL104C	0	0	0	0	0	0	0	-2.398	required for box H/ACA snoRNA particle biogenesis
none	YNL338W	0	0	0	0	0	0	0	-2.398	strong similarity to subtelomeric encoded poteins
none	YLR424W	0	0	0	0	1	0	0	-1.405	weak similarity to Stu1p
none	YDR520C	0	0	0	0	0	0	0	-2.398	weak similarity to transcription factors of the zinc finger class
ALG7	YBR243C	0	0	0	0	0	0	0	-2.398	UDP-N-acetylglucosamine-1-phosphate transferase
none	YFL064C	0	0	0	0	0	0	0	-2.398	strong similarity to subtelomeric encoded proteins
SEC27	YGL137W	0	0	0	0	1	1	0	-0.521	coatomer complex beta^ chain (beta^-cop) of secretory pathway vesicles
VID27	YNL212W	0	0	0	0	0	0	0	-2.398	weak similarity to C.cardunculus cypro4 protein
RNH1	YMR234W	0	0	0	0	1	0	0	-1.410	ribonuclease H
none	YJL026C-A	0	0	0	0	0	0	0	-2.398	hypothetical protein identified by homology
MED11	YMR112C	0	0	0	0	0	0	0	-2.398	mediator complex subunit
MRS11	YHR005C-A	0	0	0	0	0	0	0	-2.398	subunit of the Tim22-complex
VAM7	YGL212W	0	0	0	0	0	0	0	-2.398	vacuolar morphogenesis protein
none	YJL156W-A	0	0	0	0	0	0	0	-2.398	similarity to S. bayanus
LCB3	YJL134W	0	0	0	0	0	0	0	-2.398	sphingoid base-phosphate phosphatase
none	YLR454W	0	0	0	0	0	0	0	-2.398	similarity to YPR117w
none	YOR105W	0	0	0	0	0	0	0	-2.398	questionable ORF
SNF12	YNR023W	0	0	0	0	1	0	0	-1.406	component of SWI/SNF global transcription activator complex
MNR2	YKL064W	0	0	0	0	0	0	0	-2.398	Manganese resistance protein
VPS41	YDR080W	0	0	0	0	0	0	0	-2.398	required for the vacuolar assembly
VIK1	YPL253C	0	0	0	0	0	0	0	-2.398	similarity to Cik1p
none	YBL096C	0	0	0	0	0	0	0	-2.398	questionable ORF
none	YLR261C	0	0	0	0	0	0	0	-2.398	questionable ORF
none	YHR073C-B	0	0	0	0	0	0	0	-2.398	hypothetical protein identified by MS Proteomic Analyse
none	YBR096W	0	0	0	0	0	0	0	-2.398	weak similarity to CG4660; D. melanogaster
none	YLR157W-B	0	0	0	0	0	0	0	-2.398	hypothetical protein identified by homology
NUP85	YJR042W	0	0	0	0	0	0	0	-2.398	nuclear pore protein
none	YGR150C	0	0	0	0	1	1	0	-0.524	similarity to PIR:T39838 hypothetical protein SPBC19G7.07c S. pombe
CCW14	YLR390W-A	0	0	0	0	0	0	0	-2.398	Secretory Stress Response protein 1
SMD1	YGR074W	0	1	0	0	1	0	0	0.085	snRNA-associated protein
none	YDR089W	0	0	0	0	0	0	0	-2.398	weak similarity to Streptococcus transposase
DOG2	YHR043C	0	0	0	0	0	0	0	-2.398	2-deoxyglucose-6-phosphate phosphatase
APG1	YGL180W	0	0	0	0	0	0	0	-2.398	essential for autophagocytosis
SNT309	YPR101W	0	0	0	0	1	0	0	-1.407	splicing factor
AFR1	YDR085C	0	0	0	0	0	1	0	-1.509	involved in morphogenesis of the mating projection
KCS1	YDR017C	0	0	0	0	0	0	0	-2.399	potential transcription factor of the BZIP type
MRPS9	YBR146W	0	0	0	0	1	0	0	-1.407	mitochondrial ribosomal protein, small subunit
none	YPR146C	0	0	0	0	0	0	0	-2.398	questionable ORF
none	YKL053W	0	0	0	0	0	0	0	-2.398	questionable ORF
DIA4	YHR011W	0	0	0	0	1	1	0	-0.524	strong similarity to seryl-tRNA synthetases
YPD1	YDL235C	0	0	0	0	0	1	0	-1.512	phosphorelay intermediate between Sln1p and Ssk1p
none	YCL041C	0	0	0	0	0	0	0	-2.398	questionable ORF
none	YLR278C	0	0	0	0	0	0	0	-2.398	weak similarity to regulatory proteins
DIC1	YLR348C	0	0	0	0	0	0	0	-2.398	Mitochondrial dicarboxylate carrier - member of the mitochondrial carrier (MCF) family
none	YHR070C-A	0	0	0	0	0	0	0	-2.398	questionable ORF
RCK1	YGL158W	0	0	0	0	0	0	0	-2.398	ser/thr protein kinase
TFG1	YGR186W	0	0	0	0	0	0	1	-0.800	TFIIF subunit (transcription initiation factor), 105 kD
none	YAL028W	0	0	0	1	0	0	0	-1.471	similarity to hypothetical protein YOR324c
NHP10	YDL002C	0	0	0	0	0	0	0	-2.398	Non-histone protein
none	YJL213W	0	0	0	0	0	0	0	-2.398	similarity to Methanobacterium aryldialkylphosphatase related protein
BMH2	YDR099W	1	0	0	0	0	0	0	-0.799	suppressor of clathrin deficiency
CAF120	YNL278W	0	0	0	0	0	0	0	-2.398	similarity to YLR187w
MDG1	YNL173C	0	0	0	0	0	0	0	-2.398	GTP-binding protein of the pheromone-response pathway
SKY1	YMR216C	0	0	0	0	0	0	0	-2.398	similarity to S.pombe dsk1, human SRPK1 and other protein kinases
SPH1	YLR313C	0	0	0	0	0	0	0	-2.398	required for bipolar bud site selection
none	YER039C-A	0	0	0	0	0	0	0	-2.398	conserved hypothetical protein
FKS3	YMR306W	0	0	0	0	0	0	0	-2.398	similarity to 1,3-beta-glucan synthases
none	YJL009W	0	0	0	0	0	0	0	-2.398	questionable ORF
none	YBR085C-A	0	0	0	0	0	0	0	-2.398	hypothetical protein - identified by SAGE
RAD59	YDL059C	0	0	1	0	0	0	0	-1.931	recombination and DNA repair protein
SCD5	YOR329C	0	0	1	1	0	1	0	-0.162	suppressor of clathrin deficiency
none	YHL035C	0	0	0	0	0	1	0	-1.510	similarity to multidrug resistance proteins
none	YJR116W	0	0	0	0	0	0	0	-2.398	similarity to hypothetical protein YPR114w
MRP4	YHL004W	0	0	1	0	0	0	0	-1.930	mitochondrial ribosomal protein, small subunit
RDH54	YBR073W	0	0	0	0	0	0	0	-2.398	required for mitotic diploid-specific recombination and repair and meiosis
none	YPR064W	0	0	0	0	0	0	0	-2.398	hypothetical protein
HPC2	YBR215W	0	0	0	0	0	0	0	-2.398	cell cycle regulatory protein
ASM4	YDL088C	0	0	0	0	0	0	0	-2.398	component of the karyopherin docking complex of the nuclear pore complex
CBK1	YNL161W	0	0	0	0	0	0	0	-2.398	strong similarity to U.maydis Ukc1p protein kinase
PPM1	YDR435C	0	0	0	0	0	0	0	-2.398	similarity to Ppm2p and hypothetical C.elegans protein
none	YLR331C	0	0	0	0	0	0	0	-2.398	questionable ORF
COS6	YGR295C	0	0	0	0	0	0	0	-2.398	strong similarity to subtelomeric encoded proteins
THI5	YFL058W	0	0	0	0	0	0	0	-2.399	pyrimidine biosynthesis protein
SLC1	YDL052C	0	0	0	0	0	0	0	-2.398	fatty acyltransferase
none	YMR144W	0	0	0	0	0	1	0	-1.512	weak similarity to Mlp1p
SMC2	YFR031C	1	0	0	0	0	0	0	-0.801	chromosome segregation protein
TCI1	YDR161W	0	0	0	0	0	0	0	-2.398	weak similarity to S. pombe protein of unknown function SPBC16D10.01c
HOR2	YER062C	0	0	1	0	0	0	0	-1.930	DL-glycerol phosphatase
CVT17	YCR068W	0	0	0	0	0	0	0	-2.398	similarity to starvation induced pSI-7 protein of C. fluvum
MAK3	YPR051W	0	0	0	0	0	0	0	-2.398	N-acetyltransferase
CDC50	YCR094W	0	0	0	0	0	0	0	-2.398	cell division cycle mutant
none	YOR285W	0	0	1	0	0	0	0	-1.931	similarity to D.melanogaster heat shock protein 67B2
none	YLR253W	0	0	0	0	0	0	0	-2.399	weak similarity to bacterial aminoglycoside acetyltransferase regulators
PRE3	YJL001W	0	0	0	0	1	0	0	-1.409	20S proteasome subunit (beta1)
HIF1	YLL022C	0	0	0	0	1	0	0	-1.407	Hat1 Interacting Factor 1
none	YGR068W-A	0	0	0	0	0	0	0	-2.398	hypothetical protein identified by transposontagging (nested opposid)
none	YHR067W	0	0	0	0	0	0	0	-2.398	weak similarity to PIR:T39292 hypothetical protein SPBC1105.15c S. pombe
HAP2	YGL237C	0	0	0	0	0	1	0	-1.511	CCAAT-binding factor subunit
PNT1	YOR266W	0	0	0	0	0	0	0	-2.398	pentamidine resistance factor
TCM62	YBR044C	0	0	0	0	0	0	0	-2.398	chaperone required for assembly of mitochondrial succinate dehydrogenase
RGR1	YLR071C	0	0	0	0	0	0	0	-2.398	DNA-directed RNA polymerase II holoenzyme subunit
TRM1	YDR120C	0	0	0	0	0	0	0	-2.398	N2,N2-dimethylguanine tRNA methyltransferase
VTC4	YJL012C	0	0	0	0	0	0	0	-2.398	protein controls Sec18p/NSF-dependent priming of SNAREs and HOPS
none	YGR151C	0	0	0	0	0	0	0	-2.398	questionable ORF
FAA4	YMR246W	0	0	0	0	0	1	0	-1.510	long-chain-fatty-acid--CoA ligase
PHO85	YPL031C	0	0	0	0	0	0	0	-2.398	cyclin-dependent protein kinase
none	YLR201C	0	0	0	0	0	0	0	-2.398	similarity to hypothetical S. pombe protein
SAP185	YJL098W	0	0	0	0	0	0	1	-0.793	Sit4p-associating protein
none	Q0142	0	0	0	0	0	0	0	-2.398	questionable ORF
none	YDR445C	0	0	0	0	0	0	0	-2.398	questionable ORF
AKL1	YBR059C	0	0	0	0	0	0	0	-2.398	Ark-family Kinase-Like protein
none	YFL015W-A	0	0	0	0	0	0	0	-2.398	questionable ORF
MSR1	YHR091C	0	0	0	0	0	0	0	-2.398	arginyl-tRNA synthetase, mitochondrial
VMA7	YGR020C	0	0	0	0	0	0	0	-2.398	H+-ATPase V1 domain 14 kDa subunit, vacuolar
YPS6	YIR039C	0	0	0	0	0	0	0	-2.398	GPI-anchored aspartic protease (Yapsin 6)
none	YAR047C	0	0	1	0	0	0	0	-1.930	hypothetical protein
SMA2	YML066C	0	0	0	0	0	0	0	-2.398	hypothetical protein
PLM2	YDR501W	0	0	0	0	0	0	0	-2.398	PLasmid Maintenance mutant shows 2mu-m plasmid instability
TOP2	YNL088W	1	0	0	0	1	0	0	0.142	DNA topoisomerase II (ATP-hydrolysing)
MSG5	YNL053W	0	0	1	0	0	0	0	-1.932	dual-specifity protein phosphatase
none	YKR043C	0	0	0	0	0	0	0	-2.398	weak similarity to phosphoglycerate mutase
URH1	YDR400W	0	0	0	0	0	0	0	-2.398	uridine ribohydrolase (EC 3.2.2.1)
RGP1	YDR137W	0	0	0	0	0	0	0	-2.399	reduced growth phenotype protein
AOR1	YBR231C	0	0	0	0	0	0	0	-2.398	similarity to human BCNT protein NP_006315.1
YFH1	YDL120W	0	0	0	0	0	0	0	-2.398	regulates mitochondrial iron accumulation
PCD1	YLR151C	0	0	1	0	0	0	0	-1.932	peroxisomal nudix hydrolase, has diphosphatase activity specific for coenzyme A and CoA derivatives
ECM34	YHL043W	0	0	0	0	0	0	0	-2.398	involved in cell wall biogenesis and architecture
AUT10	YFR021W	0	0	0	0	0	0	0	-2.398	similarity to hypothetical protein YPL100w
none	YNL033W	0	0	0	0	0	0	0	-2.398	strong similarity to YNL019c
GTR1	YML121W	0	0	1	1	0	0	0	-1.005	GTP-binding protein
CDC25	YLR310C	0	0	0	0	0	1	0	-1.512	GDP/GTP exchange factor for Ras1p and Ras2p
PDC6	YGR087C	0	0	0	0	0	1	0	-1.512	pyruvate decarboxylase 3
none	YDR048C	0	0	0	0	0	0	0	-2.398	questionable ORF
LSC2	YGR244C	0	0	0	0	0	0	0	-2.398	succinate-CoA ligase beta subunit
ZRT1	YGL255W	0	0	0	0	0	0	0	-2.398	Zinc transporter I
NCE103	YNL036W	0	0	0	0	0	0	0	-2.398	involved in non-classical protein export pathway
INM1	YHR046C	0	0	0	0	0	0	0	-2.398	inositol-1(or 4)-monophosphatase
ERP4	YOR016C	0	0	0	0	0	0	0	-2.398	similarity to human COP-coated vesicle membrane protein
DRE2	YKR071C	0	0	0	0	1	0	0	-1.408	weak similarity to C.elegans hypothetical protein
SPT4	YGR063C	0	0	0	0	1	0	0	-1.409	transcription elongation protein
ORC1	YML065W	0	0	0	0	0	0	0	-2.398	origin recognition complex, 104 KD subunit
none	YLL019W-A	0	0	0	0	0	0	0	-2.398	hypothetical protein identified by transposontagging (nested opposid)
HAL1	YPR005C	0	0	0	0	0	0	0	-2.398	salt-induced protein
TY1B	TY1B_PL	0	0	0	0	0	0	0	-2.398	TY1B protein
none	YGR223C	0	0	0	0	0	0	0	-2.398	weak similarity to hypothetical protein YFR021w
SWD1	YAR003W	0	0	0	0	0	0	0	-2.398	similarity to human RB protein binding protein
ECM12	YHR021W-A	0	0	0	0	0	0	0	-2.398	probably involved in cell wall structure or biogenesis
COS4	YFL062W	0	0	0	0	0	0	0	-2.398	strong similarity to subtelomeric encoded proteins
none	YDR537C	0	0	0	0	0	0	0	-2.398	questionable ORF
PI-SceI	YDL184W-A	0	0	0	0	0	0	0	-2.398	homing endonuclease with protein splicing activity
PPA2	YMR267W	0	0	0	0	0	0	0	-2.398	inorganic pyrophosphatase, mitochondrial
none	YNL077W	0	0	0	0	0	0	0	-2.398	similarity to dnaJ protein homolog YDJ1
PET191	YJR034W	0	0	0	0	0	0	0	-2.398	involved in assembly of cytochrome oxidase
CDC60	YPL160W	0	0	0	0	0	1	0	-1.513	leucine--tRNA ligase, cytosolic
none	YGL185C	0	0	1	0	0	0	0	-1.930	weak similarity to dehydrogenases
ZRT3	YKL175W	0	0	0	0	0	0	0	-2.398	Vacuolar zinc efflux protein
NHX1	YDR456W	0	0	0	0	0	0	0	-2.398	Na+/H+ exchanger of the prevacuolar compartment - involved in salt tolerance
CDC55	YGL190C	0	0	0	0	0	0	0	-2.398	ser/thr phosphatase 2A regulatory subunit B
RAS1	YOR101W	0	0	1	0	0	0	0	-1.931	GTP-binding protein
none	YMR262W	0	0	0	0	0	0	0	-2.398	similarity to S.pombe scn1 protein
COG7	YGL005C	0	0	0	0	0	0	0	-2.398	conserved oligomeric golgi complex
ESBP6	YNL125C	0	0	1	0	0	0	0	-1.931	similarity to YKL221w and human X-linked PEST-containing transporter
APN2	YBL019W	0	0	0	0	0	0	0	-2.398	AP endonuclease, exonuclease III homolog
none	YBR043C	0	0	0	0	0	0	0	-2.398	similarity to benomyl/methotrexate resistance protein
BRE4	YDL231C	0	0	1	0	0	0	0	-1.930	similarity to hypothetical protein SPAC26F1.08c S. pombe
none	YML101C	0	0	0	0	0	0	0	-2.398	weak similarity to YMR264w
none	YKL037W	0	0	0	0	0	0	0	-2.398	weak similarity to C.elegans ubc-2 protein
RFC4	YOL094C	1	0	0	0	0	0	0	-0.800	DNA replication factor C, 37 kDa subunit
SPO69	YPR007C	0	0	0	0	0	0	0	-2.399	protein required for meiosis and sporulation
VPS20	YMR077C	0	0	0	0	0	0	0	-2.398	similarity to SNF7 protein
ILV2	YMR108W	0	0	0	0	0	0	0	-2.398	acetolactate synthase
none	YIL067C	0	0	0	0	0	0	0	-2.398	hypothetical protein
COY1	YKL179C	0	0	0	0	0	0	0	-2.398	CASP Of Yeast
none	YEL041W	0	0	1	0	0	0	0	-1.931	strong similarity to Utr1p
PRP19	YLL036C	1	0	0	0	1	0	0	0.141	non-snRNP sliceosome component required for DNA repair
SIP2	YGL208W	0	0	0	0	0	0	0	-2.398	dominant suppressor of some ts mutations in RPO21 and PRP4
BAS1	YKR099W	0	0	0	0	0	0	0	-2.398	transcription factor
PGD1	YGL025C	0	0	0	0	0	0	0	-2.398	mediator complex subunit
SEC66	YBR171W	0	0	0	0	0	0	0	-2.399	ER protein-translocation complex subunit
MED2	YDL005C	0	0	1	0	0	0	0	-1.931	transcriptional regulation mediator
HHT2	YNL031C	0	0	0	0	0	0	0	-2.398	histone H3
none	YGR226C	0	0	0	0	0	0	0	-2.398	hypothetical protein
none	YOR146W	0	0	0	0	0	0	0	-2.399	questionable ORF
MBP1	YDL056W	0	0	0	0	0	1	0	-1.511	transcription factor, subunit of the MBF factor
NDI1	YML120C	0	0	1	0	0	0	0	-1.931	NADH-ubiquinone-6 oxidoreductase
FRE5	YOR384W	0	0	0	0	0	0	0	-2.398	strong similarity to ferric reductase Fre2p
SPA2	YLL021W	0	0	0	0	0	0	0	-2.398	involved in cell polarity
UFD1	YGR048W	0	0	0	0	1	0	0	-1.405	ubiquitin fusion degradation protein
DCP1	YOL149W	0	0	1	1	0	0	0	-1.004	mRNA decapping enzyme
none	YHR032W-A	0	0	0	0	0	0	0	-2.398	hypothetical protein identified by MudPIT Proteomic Analyses
COX14	YML129C	0	0	0	0	0	0	0	-2.398	cytochrome-c oxidase assembly protein
none	YIL059C	0	0	0	0	0	0	0	-2.398	hypothetical protein
KRE34	YLR317W	0	0	0	0	0	0	0	-2.399	questionable ORF
none	YBR220C	0	0	1	0	0	0	0	-1.931	similarity to human acetyl-coenzyme A transporter
PDR12	YPL058C	0	0	0	0	0	0	0	-2.398	^Full-size^ ABC transporter of the plasma membrane acting as a weak organic acids extrusion pump
none	YOL154W	0	0	0	0	0	0	0	-2.398	similarity to S.fumigata Asp FII
MCX1	YBR227C	0	0	0	0	0	0	0	-2.398	similarity to E.coli ATP-binding protein clpX
BIO5	YNR056C	0	0	0	0	0	0	0	-2.398	similarity to choline transport protein Hnm1p
PAB1	YER165W	0	0	0	0	0	1	0	-1.514	mRNA polyadenylate-binding protein
EGT2	YNL327W	0	0	0	0	0	0	0	-2.398	cell-cycle regulation protein
ORT1	YOR130C	0	0	0	0	0	0	0	-2.398	Mitochondrial ornithine carrier - member of the mitochondrial carrier (MCF) family
none	YJL181W	0	0	0	0	0	0	0	-2.398	similarity to hypothetical protein YJR030c
none	YPL099C	0	0	0	0	0	0	0	-2.398	weak similarity to Sulfolobus hypothetical protein
BIM1	YER016W	0	0	0	0	0	0	0	-2.398	binding to microtubules
PRM7	YDL039C	0	0	0	0	0	0	0	-2.398	questionable ORF
APG2	YNL242W	0	0	0	0	0	0	0	-2.398	required for sporulation
MON2	YNL297C	0	0	0	0	0	0	0	-2.398	similarity to S.pombe hypothetical protein SPAC23D3.13c
FET3	YMR058W	0	0	0	0	0	0	0	-2.398	cell surface ferroxidase, high affinity
none	YLR099W-A	0	0	0	0	0	0	0	-2.398	conserved hypothetical protein
none	YOL078W	0	0	0	0	1	1	0	-0.525	similarity to stress activated MAP kinase interacting protein S. pombe
none	YAL018C	0	0	0	0	0	0	0	-2.398	weak similarity to hypothetical proteins YOL047c and YOL048c
WBP1	YEL002C	0	1	0	0	0	0	0	-0.788	oligosaccharyl transferase beta subunit precursor
SSY5	YJL156C	0	0	0	0	0	0	0	-2.398	part of an extracellular amino acid sensor
none	YNL146C-A	0	0	0	0	0	0	0	-2.398	hypothetical protein identified by MudPIT Proteomic Analyses
none	YMR166C	0	0	0	0	0	0	0	-2.398	similarity to members of the mitochondrial carrier protein family
STE50	YCL032W	0	0	0	0	0	0	0	-2.398	pheromone response pathway protein
none	YDR034C-A	0	0	0	0	0	0	0	-2.398	questionable ORF - identified by SAGE
MNN9	YPL050C	0	0	0	0	0	0	0	-2.399	required for complex N-glycosylation
SMT3	YDR510W	1	0	1	0	0	0	0	-0.343	ubiquitin-like protein
none	YLR327C	0	0	0	0	0	0	0	-2.398	strong similarity to Stf2p
none	YER158W-A	0	0	0	0	0	0	0	-2.398	hypothetical protein identified by transposontagging (partially overlaps)
none	YPL277C	0	0	0	0	0	0	0	-2.398	strong similarity to hypothetical protein YOR389w/putative pseudogene
none	YOR139C	0	0	0	0	0	0	0	-2.398	questionable ORF
none	YBR116C	0	0	1	0	0	0	0	-1.930	questionable ORF
none	YPL257W	0	0	0	0	0	0	0	-2.398	weak similarity to YIL029c
PUT1	YLR142W	0	0	0	0	0	0	0	-2.398	proline oxidase
none	YLR104W	0	0	0	0	0	0	0	-2.398	hypothetical protein
GCD7	YLR291C	0	0	1	0	1	1	0	-0.062	translation initiation factor eIF2b, 43 kDa subunit
none	YKR051W	0	0	0	0	0	1	0	-1.512	similarity to C.elegans hypothetical protein
none	YBR293W	0	0	0	0	0	0	0	-2.398	similarity to multidrug resistance proteins
none	YLR412W	0	0	0	0	0	0	0	-2.398	weak similarity to Candida maltosa cytochrome P450
SAP155	YFR040W	0	0	0	0	0	0	0	-2.398	Sit4p-associated protein
DSE4	YNR067C	0	0	0	0	0	0	0	-2.398	endo-1,3-beta-glucanase
MLF3	YNL074C	0	0	0	0	0	0	0	-2.398	similarity to YIL135c
FUR4	YBR021W	0	0	0	0	0	0	0	-2.398	Uracil permease
UNG1	YML021C	0	0	0	0	0	0	0	-2.398	uracil-DNA glycosylase
KRE29	YER038C	0	0	0	0	0	0	0	-2.398	hypothetical protein
YIP3	YNL044W	0	0	0	0	0	0	0	-2.398	protein of unknown function
none	YHR007C-A	0	0	0	0	0	0	0	-2.398	hypothetical protein
FCY22	YER060W-A	0	0	0	0	0	0	0	-2.398	Protein highly similar to purine/cytosine permease
none	YDR203W	0	0	0	0	0	0	0	-2.398	questionable ORF
RAD24	YER173W	0	0	0	0	0	0	0	-2.398	cell cycle checkpoint protein
SPR1	YOR190W	0	0	0	0	0	0	0	-2.399	exo-1,3-beta-glucanase precursor
GSF2	YML048W	0	0	0	0	0	0	0	-2.398	involved in glucose repression
SHE3	YBR130C	0	0	0	0	1	0	0	-1.409	required for mother cell-specific expression of HO
NOT5	YPR072W	0	0	1	0	1	0	0	-0.946	component of the NOT protein complex
none	YFR012W-A	0	0	0	0	0	0	0	-2.398	similarity to S. bayanus
none	YHR048W	0	0	0	0	0	0	0	-2.398	similarity to multidrug resistance proteins
SHU1	YHL006C	0	0	0	0	0	0	0	-2.398	hypothetical protein
none	YGR270C-A	0	0	0	0	0	0	0	-2.398	hypothetical protein identified by transposontagging (nested opposid)
TOS4	YLR183C	0	0	0	0	0	0	0	-2.398	similarity to YDR501w
GIF1	YIR024C	0	0	0	0	0	0	0	-2.398	G1 Factor needed for normal G1 phase
BUD5	YCR038C	0	0	0	0	0	0	0	-2.398	GDP/GTP exchange factor for Rsr1p/Bud1p
none	YOL155C	0	0	0	0	0	0	0	-2.398	similarity to glucan 1,4-alpha-glucosidase Sta1p and YAR066w
EST3	YIL009C-A	0	0	0	0	1	0	0	-1.410	subunit of the telomerase
GEF1	YJR040W	0	0	0	0	0	0	0	-2.398	Chloride channel of Golgi and endosomal compartments
none	YJL037W	0	0	0	0	0	0	0	-2.398	strong similarity to hypothetical protein YJL038c
none	YOR059C	0	0	0	0	1	0	0	-1.402	weak similarity to YGL144c
none	YMR325W	0	0	0	0	0	0	0	-2.398	strong similarity to members of the Srp1p/Tip1p family
none	YGL149W	0	0	1	0	0	0	0	-1.931	questionable ORF
SLH1	YGR271W	0	0	0	0	0	0	0	-2.398	strong similarity to S.pombe RNA helicase
none	YGR173W	0	0	0	0	0	0	0	-2.399	strong similarity to human GTP-binding protein
none	YPL276W	0	0	0	0	0	0	0	-2.398	identical to a region of YOR388c
FUN34	YNR002C	0	0	0	0	0	0	0	-2.398	strong similarity to Y.lipolytica glyoxylate pathway regulator GPR1
none	YMR172C-A	0	0	0	0	0	0	0	-2.398	questionable ORF
none	YIL158W	0	0	0	0	0	0	0	-2.398	similarity to hypothetical protein YKR100c
IST2	YBR086C	0	0	0	0	1	0	0	-1.410	weak similarity to calcium and sodium channel proteins
none	YLR361C-A	0	0	0	0	0	0	0	-2.398	hypothetical protein identified by MudPIT Proteomic Analyses
STI1	YOR027W	0	0	0	0	0	1	0	-1.511	stress-induced protein
none	YER048W-A	0	0	0	0	0	0	0	-2.398	similarity to D. melanogaster protein
none	YML090W	0	0	0	0	0	0	0	-2.398	hypothetical protein
DNA2	YHR164C	0	0	0	0	0	0	0	-2.398	DNA helicase
CWC22	YGR278W	0	0	0	0	1	0	0	-1.405	involved in mRNA splicing
ATP6	Q0085	0	0	0	0	0	0	0	-2.398	F1Fo-ATPase complex, Fo A subunit
none	YPR150W	0	0	0	0	0	0	0	-2.398	questionable ORF
EAP1	YKL204W	0	0	0	0	0	0	0	-2.398	translation initiation factor 4E-associated protein
MRPL28	YDR462W	0	0	0	0	1	0	0	-1.408	mitochondrial ribosomal protein, large subunit
ZDS1	YMR273C	0	0	0	0	0	0	0	-2.398	involved in negative regulation of cell polarity
none	YJL162C	0	0	0	0	0	0	0	-2.398	weak similarity to dnaJ proteins
none	YMR175W-A	0	0	0	0	0	0	0	-2.398	hypothetical protein identified by Homology
none	YLL054C	0	0	0	0	0	0	0	-2.398	similarity to transcription factor Pip2p
PSA1	YDL055C	0	0	0	0	1	0	0	-1.406	mannose-1-phosphate guanyltransferase
TOS7	YOL019W	0	0	0	0	0	0	0	-2.398	similarity to Rim9p and YFR012w
SOH1	YGL127C	0	0	1	0	0	0	0	-1.932	allows hpr1 null mutant to grow at 37 deg.
none	YLR266C	0	0	0	1	0	0	0	-1.471	weak similarity to transcription factors
HUA1	YGR268C	0	0	0	0	0	0	0	-2.398	actin patch assembly protein
none	YGL063C-A	0	0	0	0	0	0	0	-2.398	hypothetical protein identified by transposontagging (nested opposid)
ECM4	YKR076W	0	0	0	0	0	0	0	-2.398	involved in cell wall biogenesis and architecture
STR2	YJR130C	0	0	0	0	0	0	0	-2.399	similarity to O-succinylhomoserine (thiol)-lyase
TOS9	YEL007W	0	0	0	0	0	0	0	-2.398	similarity to S.pombe pac2 protein
YMC2	YBR104W	0	0	0	0	0	0	0	-2.398	Member of the mitochondrial carrier (MCF) family - unknown function
KEL3	YPL263C	0	0	0	0	0	0	1	-0.798	similarity to Kel2p and Kel1p
SHC1	YER096W	0	0	0	0	0	0	0	-2.398	sporulation specific protein
TY1B	TY1B_OL	0	0	0	0	0	0	0	-2.398	TY1B protein
none	YOR325W	0	0	0	0	0	0	0	-2.398	questionable ORF
MET18	YIL128W	0	0	0	0	1	1	0	-0.525	involved in NER repair and RNA polymerase II transcription
TFB1	YDR311W	0	0	0	0	1	0	0	-1.408	TFIIH subunit (transcription initiation factor), 75 kD
none	YKL088W	0	0	0	0	1	0	1	0.058	similarity to C.tropicalis hal3 protein, to C-term. of Sis2p and to hypothetical protein YOR054c
none	YJL046W	0	0	0	0	0	0	0	-2.398	similarity to E.coli lipoate-protein ligase A
ECM22	YLR228C	0	0	0	0	0	0	0	-2.398	strong similarity to YDR213w, weak similarity to Lys14p
none	YER053C-A	0	0	0	0	0	0	0	-2.398	identified by RT-PCR
none	YKL056C	0	0	0	0	0	1	0	-1.511	strong similarity to human IgE-dependent histamine-releasing factor
none	YDR459C	0	0	1	0	0	0	0	-1.930	weak similarity to YNL326c
GRD19	YOR357C	0	0	0	0	0	0	0	-2.398	involved in retrieval of late Golgi membrane proteins from the prevacuolar compartment
CHS1	YNL192W	0	0	0	0	0	0	0	-2.398	chitin synthase I
none	YGL068W	1	0	0	0	0	1	0	0.063	strong similarity to Cricetus mitochrondial ribosomal L12 protein
none	YNL339W-B	0	0	0	0	0	0	0	-2.398	hypothetical protein identified by homology
none	YKL096C-B	0	0	0	0	0	0	0	-2.398	hypothetical protein identified by transposontagging (intergenic)
none	YDL157C	0	0	0	0	0	0	0	-2.398	hypothetical protein
SGT2	YOR007C	0	0	0	0	0	0	0	-2.398	similarity to protein phosphatases
VPS53	YJL029C	0	0	0	0	0	0	0	-2.398	subunit of VP51-54 complex, required for protein sorting at the yeast late Golgi
VID24	YBR105C	0	0	0	0	0	0	0	-2.398	required for vacuolar import and degradation of Fbp1p
HEX3	YDL013W	0	0	0	0	0	0	0	-2.398	hexose metabolism-related protein
RAD7	YJR052W	0	0	0	0	0	0	0	-2.398	nucleotide excision repair protein
EMP24	YGL200C	0	0	0	0	1	0	0	-1.410	component of the COPII-coated vesicles, 24 kDa
none	YNL194C	0	0	0	0	0	0	0	-2.398	strong similarity to YDL222c and similarity to Sur7p
SWM1	YDR260C	0	0	0	0	0	0	0	-2.398	developmentally regulated gene, is required for spore wall assembly
EDE1	YBL047C	0	0	0	0	0	1	0	-1.512	similarity to mouse eps15R protein
VPS1	YKR001C	0	0	0	0	1	0	0	-1.407	member of the dynamin family of GTPases
HXT17	YNR072W	0	0	0	0	0	0	0	-2.398	Hxt family protein with intrinsic hexose transport activity - unknown physiological function
PRM4	YPL156C	0	0	0	0	0	0	0	-2.398	weak similarity to YDL010w
ELM1	YKL048C	0	0	0	0	0	0	0	-2.398	ser/thr-specific protein kinase
BBC1	YJL020C	0	0	0	0	0	0	0	-2.398	similarity to S.pombe hypothetical protein SPAC23A1.16
none	YPL105C	0	0	0	0	0	0	0	-2.398	similarity to Smy2p
none	YLR251W	0	0	0	0	0	0	0	-2.398	similarity to peroxisomal rat membrane protein PMP22
none	YHR049C-A	0	0	0	0	0	0	0	-2.398	questionable ORF
DAM1	YGR113W	0	0	0	0	0	0	0	-2.398	outer kinetochore protein - part of Dam1 complex
none	YEL018C-A	0	0	0	0	0	0	0	-2.398	questionable ORF
none	YHL006W-A	0	0	0	0	0	0	0	-2.398	questionable ORF
PMA1	YGL008C	0	0	0	0	0	1	0	-1.512	H+-transporting P-type ATPase
SRB6	YBR253W	0	0	0	0	0	0	0	-2.398	DNA-directed RNA polymerase II suppressor protein
TUB4	YLR212C	0	0	0	0	0	0	0	-2.398	gamma tubulin
PET18	YCR020C	0	0	0	0	0	0	0	-2.398	similarity to regulatory protein
none	YDR340W	0	0	0	0	0	0	0	-2.398	questionable ORF
none	YJR141W	0	0	0	0	0	0	0	-2.398	weak similarity to hypothetical protein SPBC1734.10c S. pombe
VMA22	YHR060W	0	0	0	0	0	0	0	-2.398	vacuolar ATPase assembly protein
none	YPL009C	0	0	0	0	1	1	0	-0.525	similarity to M.jannaschii hypothetical protein
CRZ1	YNL027W	0	0	0	0	0	1	0	-1.511	calcineurin responsive zinc-finger
AQR1	YNL065W	0	0	0	0	0	0	0	-2.398	similarity to resistance proteins
none	YNL211C	0	0	0	0	0	0	0	-2.398	hypothetical protein
CBP2	YHL038C	0	0	0	0	0	1	0	-1.512	apo-cytochrome b pre-mRNA processing protein 2
TY2A	TY2A_OR2	0	0	0	0	0	0	0	-2.398	TY2A protein
MUK1	YPL070W	0	0	0	0	0	0	0	-2.398	weak similarity to Vps9p
none	YOL111C	0	0	0	0	0	0	0	-2.398	weak similarity to human ubiquitin-like protein GDX
PPH3	YDR075W	0	0	0	0	0	0	0	-2.398	protein ser/thr phosphatase
NTF2	YER009W	0	0	0	0	0	1	0	-1.511	nuclear transport factor
ESC1	YMR219W	0	0	0	0	0	0	0	-2.398	Establishes Silent Chromatin
MOB2	YFL034C-B	0	0	0	0	0	0	0	-2.398	required for maintenance in ploidy
STS1	YIR011C	0	0	0	0	0	0	0	-2.398	required for transport of Rna15p from the cytoplasm to the nucleus
PRC1	YMR297W	0	0	0	0	0	0	0	-2.398	carboxypeptidase y, serine-type protease
REV7	YIL139C	0	0	0	0	0	0	0	-2.398	DNA polymerase zeta subunit
REC107	YJR021C	0	0	0	0	0	0	0	-2.398	meiotic recombination protein
CHL4	YDR254W	0	0	0	0	0	0	0	-2.398	outer kinetochore protein
none	YPL005W	0	0	1	0	0	0	0	-1.931	weak similarity to Nup2p
ARC1	YGL105W	0	0	0	0	0	1	0	-1.511	protein with specific affinity for G4 quadruplex nucleic acids
none	YBR255C-A	0	0	0	0	0	0	0	-2.399	conserved hypothetical protein
WHI4	YDL224C	0	0	0	0	0	0	0	-2.399	strong similarity to WHI3 protein
PXA2	YKL188C	0	0	0	0	0	0	0	-2.398	^Half-size^ ABC transporter required for import of long-chain fatty-acids into peroxisomes
MSN4	YKL062W	0	0	0	0	0	0	0	-2.398	transcriptional activator
ERG28	YER044C	0	0	0	0	0	0	0	-2.398	involved in synthesis of ergosterol
ATP11	YNL315C	0	0	0	0	0	0	0	-2.398	F1F0-ATPase complex assembly protein
none	YLL049W	0	0	0	0	0	0	0	-2.398	hypothetical protein
URA1	YKL216W	0	0	0	0	0	0	0	-2.398	dihydroorotate dehydrogenase
CIS3	YJL158C	0	0	0	0	0	0	0	-2.398	strong similarity to Pir1p/Hsp150p/Pir3p family
NBP2	YDR162C	0	0	0	0	0	0	0	-2.398	Nap1p-binding protein
none	YCR024C-B	0	0	0	0	0	0	0	-2.398	hypothetical protein identified by Homology
none	YJL202C	0	0	0	0	0	0	0	-2.398	questionable ORF
YIH1	YCR059C	0	0	0	0	0	0	0	-2.398	weak similarity to hypothetical protein YDL177c
none	YDL183C	0	0	0	0	0	0	0	-2.398	weak similarity to S.pombe hypothetical protein SPAC23H3
PET10	YKR046C	0	0	0	0	0	1	0	-1.513	hypothetical protein
none	YIR043C	0	0	0	0	0	0	0	-2.398	strong similarity to family of COnserved Sequences COS
none	YCL039W	0	0	0	0	0	0	0	-2.398	similarity to Tup1p general repressor of RNA polymerase II transcription
none	YER140W	0	0	0	0	0	0	0	-2.398	similarity to PIR:T39406 hypothetical protein S. pombe
BTS1	YPL069C	0	0	0	0	0	0	0	-2.398	geranylgeranyl diphosphate synthase
PHR1	YOR386W	0	0	0	0	0	0	0	-2.398	deoxyribodipyrimidine photo-lyase
none	YLR365W	0	0	0	0	0	0	0	-2.398	weak similarity to Udf2p
PRP46	YPL151C	1	0	0	0	1	0	0	0.143	strong similarity to A.thaliana PRL1 and PRL2 proteins
BOP3	YNL042W	0	0	0	0	0	0	0	-2.398	hypothetical protein
SET5	YHR207C	0	0	0	0	0	0	0	-2.398	weak similarity to YPL165c
none	YCR064C	0	0	0	0	0	0	0	-2.398	questionable ORF
HSP42	YDR171W	0	0	0	0	0	0	0	-2.398	heat shock protein
none	YDR479C	0	0	0	0	0	0	0	-2.398	weak similarity to YHR150w
MTW1	YAL034W-A	0	0	0	1	0	0	0	-1.469	determining metaphase spindle length
none	YBR013C	0	0	0	0	0	0	0	-2.398	hypothetical protein
HNT3	YOR258W	0	0	0	0	0	0	0	-2.398	similarity to hypothetical protein SPCC18.09c S. pombe
BIO4	YNR057C	0	0	0	0	0	0	0	-2.398	putative dethiobiotin synthetase
BAR1	YIL015W	0	0	0	0	0	0	0	-2.398	barrierpepsin precursor
HSN1	YHR127W	0	0	0	0	0	0	0	-2.398	hypothetical protein
LPD1	YFL018C	0	0	0	0	0	0	0	-2.398	dihydrolipoamide dehydrogenase precursor
MDJ2	YNL328C	0	0	0	0	0	0	0	-2.398	heat shock protein - chaperone
none	YCL049C	0	0	0	0	0	0	0	-2.398	similarity to ^unknown protein^; S. pastorianus
none	YLR072W	0	0	0	0	0	0	0	-2.398	similarity to YFL042c, YDR326c and YHR080c
UBA4	YHR111W	0	0	0	0	0	0	0	-2.398	conjugation system, E1-like protein
OLE1	YGL055W	0	0	0	0	0	0	0	-2.398	stearoyl-CoA desaturase
APM3	YBR288C	0	0	0	0	0	0	0	-2.398	AP-3 complex subunit, mu3 subunit, 55 KD
THI20	YOL055C	0	0	0	0	0	0	0	-2.399	hydroxymethylpyrimidine phosphate (HMP-P) kinase
PYK2	YOR347C	0	0	0	0	0	0	0	-2.398	pyruvate kinase, glucose-repressed isoform
ALG2	YGL065C	0	0	0	0	0	0	0	-2.398	mannosyltransferase
SLY41	YOR307C	0	0	0	0	0	0	0	-2.398	Putative transporter of the triose phosphate translocator family - unknown function
KRE23	YAL042C-A	0	0	0	0	0	0	0	-2.398	questionable ORF
none	YNL144C	0	0	0	0	0	0	0	-2.398	similarity to YHR131c
GTT1	YIR038C	0	0	0	0	0	0	0	-2.398	glutathione S-transferase
none	YLR230W	0	0	0	0	0	0	0	-2.398	questionable ORF
none	YAL046C	0	0	0	0	0	0	0	-2.398	weak similarity to hypothetical protein S. pombe
none	YER147C-A	0	0	0	0	0	0	0	-2.398	similarity to Saccharomyces exiguus and S. servazzii hypothetical protein
TY1B	TY1B_MR2	0	0	0	0	0	0	0	-2.398	TY1B protein
none	YJL045W	0	0	0	0	0	0	0	-2.398	strong similarity to succinate dehydrogenase flavoprotein
SER2	YGR208W	0	0	0	0	0	0	0	-2.398	phosphoserine phosphatase
MRP1	YDR347W	0	0	0	0	1	0	0	-1.408	mitochondrial ribosomal protein, small subunit
none	YER190C-B	0	0	0	0	0	0	0	-2.398	hypothetical protein identified by homology
none	YKR078W	0	0	0	0	0	0	0	-2.398	similarity to Vps5p
SPC19	YDR201W	0	0	0	0	0	0	0	-2.398	outer kinetochore protein - part of Dam1 complex
none	YPR087W	0	0	0	0	0	0	0	-2.398	questionable ORF
TY4A	TY4A_J	0	0	0	0	0	0	0	-2.398	TY4A protein
AAT2	YLR027C	0	0	0	0	0	1	0	-1.510	aspartate aminotransferase, cytosolic
none	YOR275C	0	0	0	0	0	0	0	-2.398	similarity to A.nidulans palA protein
BET5	YML077W	0	0	0	0	0	0	0	-2.398	involved in targeting and fusion of ER to golgi transport vesicles
none	YGL245W	0	0	0	0	0	1	0	-1.510	strong similarity to glutamine--tRNA ligase
MTR2	YKL186C4	0	0	0	0	0	0	0	-2.398	mRNA transport protein (Splice variant IV)
MED6	YHR058C	0	0	0	0	0	0	0	-2.398	RNA polymerase II transcriptional regulation mediator
SEC23	YPR181C	0	0	0	0	0	1	0	-1.512	component of COPII coat of ER-golgi vesicles
none	YDL025W-A	0	0	0	0	0	0	0	-2.398	hypothetical protein identified by transposontagging (nested opposid)
YRF1-2	YER190W	0	0	0	0	0	0	0	-2.398	Y^-helicase protein 1
PHO88	YBR106W	0	0	0	0	0	0	0	-2.398	involved in phosphate transport
ARG4	YHR018C	0	0	0	0	0	0	0	-2.398	arginosuccinate lyase
none	YPL197C	0	0	0	0	0	0	0	-2.398	questionable ORF
NPL4	YBR170C	0	0	0	0	1	0	0	-1.405	nuclear protein localization factor and ER translocation component
UBP15	YMR304W	0	0	0	0	1	0	0	-1.410	similarity to human ubiquitin-specific protease
none	YDL211C	0	0	0	0	0	0	0	-2.398	similarity to hypothetical protein YNL176c
ATP4	YPL078C	0	0	0	0	0	0	0	-2.398	F1F0-ATPase complex, F0 subunit B
DON1	YDR273W	0	0	0	0	0	0	0	-2.398	prospore membrane localizing protein
CSI2	YOL007C	0	0	0	0	0	0	0	-2.398	involved in chitin synthesis
HPT1	YDR399W	0	0	1	0	0	0	0	-1.930	hypoxanthine guanine phosphoribosyl transferase
none	YLR064W	0	0	0	0	0	0	0	-2.399	weak similarity to Anopheles NADH-ubiquinone oxidoreductase, chain 4
PRS1	YKL181W	0	0	0	0	0	0	0	-2.398	ribose-phosphate pyrophosphokinase
none	YML047W-A	0	0	0	0	0	0	0	-2.398	questionable ORF
TDH3	YGR192C	0	1	0	0	0	0	0	-0.792	glyceraldehyde-3-phosphate dehydrogenase 3
RIM8	YGL045W	0	0	0	0	0	0	0	-2.398	component of the ambient pH signal transduction
MDH3	YDL078C	0	0	0	0	0	0	0	-2.398	malate dehydrogenase, peroxisomal
none	YMR226C	0	0	0	0	0	1	0	-1.511	similarity to ketoreductases
RPN10	YHR200W	0	0	1	0	1	1	0	-0.062	26S proteasome regulatory subunit
AGE1	YDR524C	0	0	0	0	0	0	0	-2.398	similarity to ADP-ribosylation factor (ARF) GTPase activating protein (GAP) with effector functions
none	YLR111W	0	0	0	0	0	0	0	-2.398	hypothetical protein
none	YBR219C	0	0	1	0	0	0	0	-1.930
none	YMR122C	0	0	0	0	0	0	0	-2.398	hypothetical protein
YTA7	YGR270W	0	0	0	0	0	0	0	-2.398	26S proteasome subunit
MRS7	YPR125W	0	0	0	0	0	0	0	-2.398	suppressor of mrs2-1 mutation
GLY1	YEL046C	0	0	0	0	1	0	0	-1.406	L-threonine aldolase, low-specific
LSB1	YGR136W	0	0	0	0	0	0	0	-2.398	weak similarity to chicken growth factor receptor-binding protein GRB2 homolog
none	YLR379W	0	0	0	0	0	0	0	-2.398	questionable ORF
COQ4	YDR204W	0	0	0	0	0	0	0	-2.398	responsible for restoring ubiquinone biosynthesis in coq4 mutant
BEM4	YPL161C	0	0	0	0	0	0	0	-2.398	bud emergence protein
NDE1	YMR145C	0	0	0	0	0	1	0	-1.512	mitochondrial cytosolically directed NADH dehydrogenase
none	YIR017W-A	0	0	0	0	0	0	0	-2.398	questionable ORF
GPI13	YLL031C	0	0	1	0	0	0	0	-1.931	protein involved in glycosylphosphatidylinositol biosynthesis
PRO1	YDR300C	0	0	0	0	1	1	0	-0.522	glutamate 5-kinase
CDC42	YLR229C	0	0	0	0	0	0	0	-2.398	GTP-binding protein of RAS superfamily
RPN13	YLR421C	0	0	0	0	0	0	0	-2.398	weak similarity to human 42K membrane glycoprotein
DAN4	YJR151C	0	0	0	0	0	0	0	-2.398	similarity to mucin proteins, YKL224c, Sta1p
none	YMR307C-A	0	0	0	0	0	0	0	-2.398	identified by fungal homology and RT-PCR
PNG1	YPL096W	0	0	0	0	0	0	0	-2.398	protein with de-N-glycosylation function
YMD8	YML038C	0	0	0	1	0	0	0	-1.468	similarity to vanadate resistance protein Gog5p, member of the triose phosphate translocater family of membrane transporters
IML2	YJL082W	0	0	0	0	0	0	0	-2.398	strong similarity to hypothetical protein YKR018c
none	YIL006W	0	0	0	0	0	0	0	-2.398	similarity to members of the mitochondrial carrier (MCF) family
none	YLR392C	0	0	0	0	0	0	0	-2.398	hypothetical protein
PRP38	YGR075C	0	0	0	0	1	0	0	-1.407	pre-mRNA splicing factor
MRPL37	YBR268W	0	0	0	0	0	0	0	-2.398	mitochondrial ribosomal protein, large subunit
none	YDR316W	0	0	0	0	0	0	0	-2.399	similarity to hypothetical ubiquitin system protein S. pombe
none	YNR070W	0	0	0	0	0	0	0	-2.398	strong similarity to Snq2p
VPS67	YKR020W	0	0	0	0	0	0	0	-2.398	subunit of VP51-54 complex, required for protein sorting at the yeast late Golgi
none	YOL164W-A	0	0	0	0	0	0	0	-2.398	identified by fungal homology and RT-PCR
none	YPR142C	0	0	0	0	0	0	0	-2.398	questionable ORF
MFA2	YNL145W	0	0	0	0	0	0	0	-2.398	mating pheromone a-factor 2
DYS1	YHR068W	0	0	0	0	0	0	0	-2.398	deoxyhypusine synthase
none	YEL010W	0	0	0	0	0	0	0	-2.398	hypothetical protein
none	YOL013W-B	0	0	0	0	0	0	0	-2.398	questionable ORF - identified by SAGE
none	YGL160W	0	0	0	0	0	0	0	-2.398	similarity to hypothetical protein YLR047c and Fre2p
none	YGR042W	0	0	0	0	0	0	0	-2.398	weak similarity to TRCDSEMBL:CH20111_1 Troponin-I; Clupea harengus
CYM1	YDR430C	0	0	0	0	0	0	0	-2.398	similarity to C.perfringens hypothetical hypA protein
GPH1	YPR160W	0	0	0	0	0	1	0	-1.512	glycogen phosphorylase
PAC2	YER007W	0	0	0	0	0	0	0	-2.398	involved in the stabilization of microtubles
none	YCR041W	0	0	0	0	0	0	0	-2.398	questionable ORF
RIM15	YFL033C	0	0	0	0	0	0	0	-2.398	protein kinase involved in expression of meiotic genes
none	YDL089W	0	0	1	0	0	0	0	-1.931	weak similarity to hypothetical protein S. pombe
SPS2	YDR522C	0	0	0	0	0	0	0	-2.398	sporulation-specific protein
NPR2	YEL062W	0	0	0	0	0	0	0	-2.398	nitrogen permease regulator
ETR1	YBR026C	0	0	0	0	0	0	0	-2.398	mitochondrial respiratory function protein
none	YLR143W	0	0	0	0	0	0	0	-2.398	weak similarity to Pyrococcus horikoshii hypothetical protein PHBJ017
none	YLR126C	0	0	0	0	0	0	0	-2.398	weak similarity to P.aeruginosa anthranilate synthase component II
MAD1	YGL086W	0	0	0	0	0	0	0	-2.398	spindle assembly checkpoint protein
none	YNL129W	0	0	0	0	0	0	0	-2.398	weak similarity to M.pneumoniae uridine kinase udk
RPT6	YGL048C	0	0	0	0	1	0	0	-1.400	26S proteasome regulatory subunit
MAM1	YER106W	0	0	1	0	0	0	0	-1.931	weak similarity to At2g20470 A. thaliana
TEC1	YBR083W	0	0	0	0	0	1	0	-1.511	Ty transcription activator
none	YJR012C	0	0	1	0	0	0	0	-1.930	weak similarity to hypothetical protein B17C10.80 N. crassa
PUS6	YGR169C	0	0	0	0	0	0	0	-2.398	tRNA:Psi 31-synthase
none	YDR509W	0	0	0	0	0	0	0	-2.398	questionable ORF
none	YMR074C	0	0	0	0	0	0	0	-2.398	strong similarity to hypothetical S. pombe protein
none	Q0010	0	0	0	0	0	0	0	-2.398	similarity to Sauroleishmania NADH dehydrogenase (ubiquinone) chain 5
none	YDR341C	0	0	0	0	0	0	0	-2.398	arginyl-tRNA synthetase, cytosolic
none	YDR521W	0	0	0	0	0	0	0	-2.398	questionable ORF
none	YJR112W-A	0	0	0	0	0	0	0	-2.398	conserved putative protein
none	YHR138C	0	0	0	0	0	0	0	-2.398	hypothetical protein
none	YBL039C-A	0	0	0	0	0	0	0	-2.398	hypothetical protein identified by MS Proteomic Analyse
GAT1	YFL021W	0	0	1	0	0	0	0	-1.931	transcription factor for nitrogen regulation
none	YPL144W	0	0	0	0	0	0	0	-2.398	hypothetical protein
MAK10	YEL053C	0	0	0	0	0	0	0	-2.398	glucose-repressible protein
OPI1	YHL020C	0	0	0	0	0	0	0	-2.398	negative regulator of phospholipid biosynthesis pathway
none	YGR106C	0	0	0	0	0	0	0	-2.398	hypothetical protein
none	YLR444C	0	0	0	0	0	0	0	-2.398	questionable ORF
none	YJR128W	0	0	0	0	0	0	0	-2.398	questionable ORF
none	YMR194C-B	0	0	0	0	0	0	0	-2.398	conserved hypothetical protein
SST2	YLR452C	0	0	0	0	0	0	0	-2.398	involved in desensitization to alpha-factor pheromone
TAF4	YMR005W	0	0	0	0	1	0	0	-1.407	required for protein synthesis
none	YOL099C	0	0	0	0	0	0	0	-2.399	questionable ORF
NMD4	YLR363C	0	0	0	0	0	0	0	-2.398	Nam7p interacting protein
none	YIL023C	0	0	0	0	0	0	0	-2.398	similarity to mouse MHC H-2K/t-w5-linked ORF precursor
SNF4	YGL115W	0	0	0	0	0	1	0	-1.509	nuclear regulatory protein
MRPL31	YKL138C	0	0	0	0	0	0	0	-2.398	mitochondrial ribosomal protein, large subunit
ZEO1	YOL109W	0	0	0	0	0	0	0	-2.398	Mid2p-interacting protein, modulates the PKC1-MPK1 cell integrity pathway
ERP6	YGL002W	0	0	0	0	0	0	0	-2.398	strong similarity to human gp25L2 protein
none	YLR179C	0	0	0	0	0	0	0	-2.398	similarity to Tfs1p
ELA1	YNL230C	0	0	0	0	0	1	0	-1.514	weak similarity to mammalian transcription elongation factor elongin A
WSC4	YHL028W	0	0	0	0	0	0	0	-2.398	Cell wall integrity and stress response component 4
none	YCR015C	0	0	0	0	0	0	0	-2.398	hypothetical protein
ARR1	YPR199C	0	0	0	0	0	0	0	-2.398	involved in resistance to arsenic compounds
none	YMR313C	0	0	0	0	0	0	0	-2.398	similarity to YKR089c and YOR081c
none	YLR361C	0	0	0	0	0	0	0	-2.398	similarity to YOR3329c
none	YBR077C	0	0	0	0	0	0	0	-2.398	hypothetical protein
MUM3	YOR298W	0	0	0	0	0	0	0	-2.398	required for meiosis
ARO10	YDR380W	0	0	0	0	0	0	0	-2.398	similarity to Pdc6p, Thi3p and to pyruvate decarboxylases
none	YMR135W-A	0	0	0	0	0	0	0	-2.398	questionable ORF
OST5	YGL226C-A	0	0	0	0	0	0	0	-2.398	subunit of N-oligosaccharyltransferase, zeta subunit
none	YDL177C	0	0	0	0	0	0	0	-2.398	similarity to hypothetical protein YCR059c
PHM7	YOL084W	0	0	0	0	0	0	0	-2.398	similarity to A.thaliana hyp1 protein
MEF1	YLR069C	0	0	0	0	0	0	0	-2.398	translation elongation factor G, mitochondrial
none	YDL096C	0	0	0	0	0	0	0	-2.398	questionable ORF
none	YGR149W	0	0	0	0	0	0	0	-2.398	similarity to PIR:T40675 hypothetical protein SPBC776.05 S. pombe
TPK2	YPL203W	0	0	0	0	0	0	0	-2.398	cAMP-dependent protein kinase 2, catalytic chain
SDH2	YLL041C	0	0	0	0	0	0	0	-2.398	succinate dehydrogenase iron-sulfur protein subunit
none	YGL258W-A	0	0	0	0	0	0	0	-2.398	similarity to S. bayanus
none	YBR076C-A	0	0	0	0	0	0	0	-2.398	identified by fungal homology and RT-PCR
none	YNR021W	0	0	0	0	0	0	0	-2.398	weak similarity to hypothetical protein S. pombe
TWF1	YGR080W	0	0	0	0	0	0	0	-2.398	twinfilin, an actin monomer sequestering protein
none	YBL055C	0	0	0	0	0	0	0	-2.399	similarity to hypothetical S.pombe protein
MSI1	YBR195C	0	0	0	0	0	1	0	-1.513	chromatin assembly complex, subunit p50
HMRA2	YCR096C	0	0	0	0	0	0	0	-2.398	mating type regulatory protein, silenced copy at HMR locus
none	YIL172C	0	0	0	0	0	0	0	-2.398	identical to Fsp2p and similarity to other alpha-glucosidases
none	YPL191C	0	0	0	0	0	0	0	-2.398	strong similarity to YGL082w
SEC59	YMR013C	0	0	0	0	0	0	0	-2.398	dolichol kinase
PPT2	YPL148C	0	0	0	0	0	0	0	-2.398	phosphopantetheine protein transferase
YPT1	YFL038C	0	0	0	0	0	1	0	-1.514	GTP-binding protein of the rab family
none	YPL088W	0	0	0	0	0	0	0	-2.398	similarity to aryl-alcohol dehydrogenases
PRM2	YIL037C	0	0	0	0	0	1	0	-1.511	weak similarity to C. elegans F26G1.6 protease
TIP20	YGL145W	0	0	0	0	0	0	0	-2.398	required for ER to Golgi transport
ARO7	YPR060C	0	0	0	0	0	0	0	-2.398	chorismate mutase
HRB1	YNL004W	0	0	0	0	0	1	0	-1.512	strong similarity to Gbp2p
none	YLR232W	0	0	0	0	0	0	0	-2.398	questionable ORF
EAF5	YEL018W	0	0	0	0	0	0	0	-2.398	Esa1p-Associated Factor
none	YEL043W	0	0	0	0	0	0	0	-2.398	weak similarity to Mad1p
none	YLR323C	0	0	0	0	0	0	0	-2.398	weak similarity to N.crassa uvs2 protein
KTR6	YPL053C	0	0	0	0	0	0	0	-2.398	mannosylphosphate transferase
YRF1-7	YPL283C	0	0	0	0	0	0	0	-2.398	strong similarity to subtelomeric encoded proteins
LIA1	YJR070C	0	0	0	0	0	0	0	-2.398	protein that binds to the C-terminal domain of Hyp2p (eIF5A)
CCT4	YDL143W	1	0	0	0	1	0	0	0.136	component of chaperonin-containing T-complex
none	YKL162C	0	0	0	0	0	0	0	-2.398	hypothetical protein
RMS1	YDR257C	0	0	0	0	0	0	0	-2.399	regulatory protein
RIM101	YHL027W	0	0	0	0	0	0	0	-2.398	meiotic regulatory protein
none	YAR068W	0	0	0	0	0	0	0	-2.398	strong similarity to hypothetical protein YHR214w-a
none	YGR296C-A	0	0	0	0	0	0	0	-2.398	hypothetical protein identified by transposontagging (nested opposid)
GPM2	YDL021W	0	0	0	0	0	0	0	-2.398	phosphoglycerate mutase
PPN1	YDR452W	0	0	0	0	0	0	0	-2.398	vacuolar endopolyphosphatase
CDC19	YAL038W	0	0	0	0	0	0	0	-2.399	pyruvate kinase
KTI11	YBL071W-A	0	0	0	0	0	0	0	-2.398	similarity to K. marxianus
none	YBR074W	0	0	0	0	0	0	0	-2.398	weak similarity to aminopeptidase Y
none	YOL047C	0	0	0	0	0	0	0	-2.398	weak similarity to hypothetical proteins YAL018c and YOL048c
MRPL3	YMR024W	0	0	0	0	1	0	0	-1.401	mitochondrial ribosomal protein, large subunit
ERP3	YDL018C	0	0	0	0	0	0	0	-2.398	weak similarity to Dep1p
ERV25	YML012W	0	0	0	0	1	0	0	-1.407	component of the COPII-coated vesicles, 25 Kda
SNP1	YIL061C	1	0	0	0	1	0	0	0.140	U1 small nuclear ribonucleoprotein
IKI1	YHR187W	0	0	0	0	0	0	0	-2.398	confers sensitivity to killer toxin
COX2	Q0250	0	0	0	0	0	0	0	-2.398	cytochrome-c oxidase subunit II
CYS4	YGR155W	0	0	0	1	1	1	0	0.200	cystathionine beta-synthase
ASP3-1	YLR155C	0	0	0	0	0	0	0	-2.398	L-asparaginase II
TIS11	YLR136C	0	0	0	0	0	1	0	-1.512	tRNA-specific adenosine deaminase 3
none	YKR015C	0	0	0	0	0	0	0	-2.398	similarity to hypothetical protein YJL043w
none	YLR320W	0	0	0	0	0	0	0	-2.398	hypothetical protein
KTR7	YIL085C	0	0	1	0	0	0	0	-1.931	putative alpha-1,2-mannosyltransferase
PPE1	YHR075C	0	0	0	0	0	0	0	-2.398	mitochondrial ribosomal protein, small subunit
none	YOL119C	0	0	0	0	0	0	0	-2.398	similarity to monocarboxylate transporter proteins
LCB2	YDR062W	0	0	0	0	1	0	0	-1.410	serine C-palmitoyltransferase subunit
PCL1	YNL289W	0	0	0	0	0	0	0	-2.398	cyclin, G1/S-specific
ADO1	YJR105W	0	0	0	0	0	0	0	-2.398	strong similarity to human adenosine kinase
SPT2	YER161C	0	0	0	1	0	1	0	-0.592	multifunctional HMG-like chromatin protein
none	YNR036C	0	0	0	0	0	0	0	-2.398	strong similarity to ribosomal protein S12
none	YMR247C	0	0	0	0	0	0	0	-2.398	similarity to hypothetical protein S. pombe
SEO1	YAL067C	0	0	0	0	0	0	0	-2.398	Protein similar to diverse carboxylic acid permeases - unknown function
none	YOR316C-A	0	0	0	0	0	0	0	-2.398	identified by fungal homology and RT-PCR
none	YMR111C	0	0	0	0	0	0	0	-2.398	weak similarity to MSN1 protein
MRPL49	YJL096W	0	0	0	0	0	0	0	-2.398	mitochondrial ribosomal protein, large subunit
MEC1	YBR136W	1	0	0	0	0	0	0	-0.801	cell cycle checkpoint protein
MPE1	YKL059C	0	0	0	0	0	0	0	-2.398	role in mRNA 3^ end formation
none	YMR090W	0	0	0	0	0	0	0	-2.398	strong similarity to B. subtilis conserved hypothetical protein yhfK
none	YGR018C	0	0	0	0	0	0	0	-2.398	questionable ORF
none	YNR061C	0	0	0	0	0	0	0	-2.398	weak similarity to hypothetical protein YDL218w
none	YGR235C	0	0	0	0	0	0	0	-2.398	hypothetical protein
NUP57	YGR119C	0	0	1	1	0	0	0	-1.005	nuclear pore protein
none	YER121W	0	0	0	0	0	0	0	-2.398	hypothetical protein
RCY1	YJL204C	0	0	0	0	0	0	0	-2.398	involved in recycling of the SNARE Snc1p
none	YMR294W-A	0	0	0	0	0	0	0	-2.398	questionable ORF
SLO1	YER180C-A	0	0	0	0	0	0	0	-2.398	SCOCO like protein involved in protein-vacuolar targeting
YCK2	YNL154C	0	0	0	1	0	0	0	-1.471	casein kinase I isoform
none	YMR306C-A	0	0	0	0	0	0	0	-2.398	questionable ORF
TRX2	YGR209C	0	0	1	0	0	0	0	-1.931	thioredoxin II
PRX1	YBL064C	0	0	0	0	0	0	0	-2.398	mitochondrial isoform of thioredoxin peroxidase
none	YDL012C	0	0	0	0	0	0	0	-2.398	strong similarity to hypothetical protein YBR016w and YDR210w
none	YOR392W	0	0	0	0	0	0	0	-2.398	hypothetical protein
INH1	YDL181W	1	0	0	0	0	0	0	-0.800	inhibitor of mitochondrial ATPase
REC114	YMR133W	0	0	0	0	0	0	0	-2.398	meiotic recombination protein
MAE1	YKL029C	0	0	0	0	0	0	0	-2.398	malic enzyme
ISR1	YPR106W	0	0	0	0	0	0	0	-2.398	protein kinase
BDP1	YNL039W	0	0	0	0	0	0	0	-2.399	TFIIIB subunit, 90 kD
APG9	YDL149W	0	0	0	0	1	0	0	-1.408	integral membrane protein required for Cvt and autophagy transport
none	YLR007W	1	0	0	0	0	0	0	-0.801	hypothetical protein
HGH1	YGR187C	0	0	0	0	0	0	0	-2.398	weak similarity to human Hmg1p and Hmg2p
MRPL27	YBR282W	0	0	0	0	1	0	0	-1.404	mitochondrial ribosomal protein, large subunit
GAL3	YDR009W	0	0	0	0	0	0	0	-2.398	galactokinase
ADK2	YER170W	0	0	0	0	0	0	0	-2.398	adenylate kinase, mitochondrial
KAR9	YPL269W	0	0	0	0	0	0	0	-2.398	cortical protein required for cytoplasmic microtubule orientation and nuclear migration
BI2	Q0110	0	0	0	0	0	0	0	-2.398	mRNA maturase BI2
PRP22	YER013W	1	0	0	0	0	0	0	-0.802	pre-mRNA splicing factor
ARO9	YHR137W	0	0	0	0	0	0	0	-2.398	aromatic amino acid aminotransferase II
TY2B	TY2B_N	0	0	0	0	0	0	0	-2.398	TY2B protein
TRS120	YDR407C	0	0	0	0	0	0	0	-2.398	TRAPP subunit of 120 kDa involved in targeting and fusion of ER to golgi transport vesicles
FCY21	YER060W	0	0	0	0	0	0	0	-2.398	Protein highly similar to purine/cytosine permease
none	YHL034W-A	0	0	0	0	0	0	0	-2.398	similarity to S. bayanus hypothetical protein
none	YIR041W	0	0	0	0	0	0	0	-2.398	similarity to members of the Srp1p/Tip1p family
none	YGR058W	1	0	0	0	0	0	0	-0.802	similarity to mouse calcium-binding protein
LEU1	YGL009C	0	0	0	0	0	0	0	-2.398	3-isopropylmalate dehydratase
URM1	YIL008W	0	0	1	0	0	0	0	-1.932	ubiquitin related modifier
[truncated: 4,219 more rows]
