# Supplementary material for: An inventory of yeast proteins associated with nucleolar and ribosomal components
Source: Genome Biol. 2006 Oct 26;7(10):R98. doi: 10.1186/gb-2006-7-10-r98 (PMC1794573; doi:10.1186/gb-2006-7-10-r98)
Supplement: Additional file 2 — The first line contains abbreviations describing the column content. Gene, gene symbol of yeast gene; ORF, yeast open reading frame ID; Hs, orthology to human nucleolar protein; At, orthology to mouse ear cress nucleolar protein; It, link to nucleolar protein via Y2H interaction in Ito dataset; Ue, link to nucleolar protein via Y2H interaction in Uetz dataset; Ga, link to nucleolar protein via participation in a complex in Gavin data set; Ho, link to nucleolar protein via participation in a complex in Ho data set; Kr, link to nucleolar protein via participation in a complex in Krogan data set; log(O), average posterior odds ratio from all prediction runs in which the protein was not used for training; Desc., concise description of protein function. The listed proteins were all predicted to be not nucleolar based on a threshold of Opost < 0.4. [file gb-2006-7-10-r98-S2.txt]

SRM1	YGL097W	1	0	0	0	0	1	0	0.042	N	GDP/GTP exchange factor for Gsp1p/Gsp2p
RRP42	YDL111C	0	0	1	1	1	1	1	2.249	P	rRNA processing protein
RPS23B	YPR132W	1	0	0	0	0	0	0	-0.782	N	40S small subunit ribosomal protein S23.e
RPL20A	YMR242C	1	0	0	0	0	0	0	-0.782	N	60s large subunit ribosomal protein
NSA2	YER126C	1	0	0	0	1	1	0	0.949	P	involved in biogenesis of ribosomal large subunit
RPL25	YOL127W	1	0	0	0	0	0	0	-0.782	N	ribosomal protein L23a.e
EGD1	YPL037C	0	0	0	0	0	1	0	-1.557	N	GAL4 DNA-binding enhancer protein
DBP9	YLR276C	1	0	0	0	1	0	0	0.125	N	similarity to YDL031w, Mak5p and RNA helicases
RPC19	YNL113W	1	0	0	1	1	1	1	3.341	P	DNA-directed RNA polymerase I,III 16 KD subunit
NOP13	YNL175C	0	0	0	0	0	1	0	-1.557	N	similarity to S.pombe Rnp24p, Nsr1p and human splicing factor
NOP2	YNL061W	1	0	0	0	1	1	0	0.949	P	nucleolar protein
none	YIL096C	0	0	0	0	0	0	0	-2.381	N	weak similarity to hypothetical protein SPCC1919.13c S. pombe
RPL4A	YBR031W	1	1	0	0	0	0	1	2.470	P	ribosomal protein
none	YOR004W	0	0	0	0	0	0	0	-2.381	N	weak similarity to hypothetical protein YDR339c
RPS30A	YLR287C-A	1	0	0	0	0	0	0	-0.782	N	40S small subunit ribosomal protein
none	YGR054W	0	0	0	0	1	1	1	1.125	P	similarity to C.elegans E04D5.1 protein
RSA3	YLR221C	0	0	0	0	1	0	0	-1.474	N	hypothetical protein
BFR2	YDR299W	1	0	1	1	1	1	0	2.073	P	involved in protein transport steps at the Brefeldin A blocks
NOG2	YNR053C	1	0	0	0	1	1	0	0.949	P	strong similarity to human breast tumor associated autoantigen
RPS11A	YDR025W	1	0	0	0	0	0	0	-0.782	N	ribosomal protein S11.e
none	YNL207W	0	0	0	0	1	1	0	-0.649	N	similarity to M.jannaschii hypothetical protein MJ1073
none	YPR169W	0	0	0	0	0	0	0	-2.381	N	weak similarity to hypothetical protein SPAC1A6.02 S. pombe
GRC3	YLL035W	0	0	0	0	0	0	0	-2.381	N	similarity to S. pombe SPCC830.03 protein of unknown function
NAT1	YDL040C	0	0	0	0	1	0	0	-1.474	N	protein N-acetyltransferase subunit
none	YIL019W	0	0	0	0	0	0	0	-2.381	N	weak similarity to S.pombe hypothetical protein SPAC3F10
RPS9B	YBR189W	0	1	0	0	0	0	0	-0.904	N	ribosomal protein S9.e.B
RPL9A	YGL147C	1	1	0	0	0	0	0	0.695	P	ribosomal protein L9.e
RPS9A	YPL081W	0	1	0	0	0	0	0	-0.904	N	ribosomal protein S9.e.A
PWP1	YLR196W	1	0	0	0	1	1	1	2.724	P	similarity to human IEF SSP 9502 protein
none	YOR145C	1	0	0	0	1	1	0	0.949	P	strong similarity to hypothtical S. pombe protein and to hypothetical C. elegans protein
CBF5	YLR175W	0	1	0	0	1	1	1	2.603	P	putative rRNA pseuduridine synthase
SIS1	YNL007C	0	0	0	0	0	1	0	-1.557	N	heat shock protein
RPS26A	YGL189C	0	0	0	1	0	0	0	-1.764	N	40S small subunit ribosomal protein S26e.c7
REX4	YOL080C	0	0	0	0	0	0	0	-2.381	N	strong similarity to X.laevis XPMC2 protein and YGR276c
RPL17A	YKL180W	0	1	1	0	0	0	0	-0.397	N	ribosomal protein L17.e
none	YHR034C	0	0	0	0	0	0	0	-2.381	N	weak similarity to TRCDSEMBL:AK000650_1 unnamed ORF; Homo sapiens
HCR1	YLR192C	0	0	1	0	1	0	1	0.808	P	component of translation initiation factor eIF3, has similarity to human eIF3 p35 subunit
TSR2	YLR435W	0	0	1	1	0	0	0	-1.258	N	Twenty S rRNA accumulation protein
RPA34	YJL148W	0	0	0	0	0	0	1	-0.606	N	nonessential component of RNA-polI
RPR2	YIR015W	0	0	0	0	0	0	0	-2.381	N	RNase P subunit
UTP8	YGR128C	0	0	0	0	1	0	1	0.301	N	U3 snoRNP protein
RNA1	YMR235C	0	0	0	0	0	1	0	-1.557	N	GTPase activating protein
RPL23B	YER117W	1	1	0	0	0	0	0	0.695	P	ribosomal protein L23.e
none	YMR097C	0	0	0	0	0	0	0	-2.381	N	weak similarity to M.genitalium hypothetical protein homolog MG442
SPT15	YER148W	0	0	0	0	1	0	0	-1.474	N	the TATA-binding protein TBP
LRS4	YDR439W	0	0	1	1	0	0	0	-1.258	N	involved in rDNA silencing
SQT1	YIR012W	0	0	0	0	0	0	0	-2.381	N	suppresses dominant-negative mutants of the ribosomal protein QSR1
RPS18B	YML026C	1	1	0	0	0	0	0	0.695	P	ribosomal protein S18.e.c13
HCA4	YJL033W	1	1	0	0	1	0	1	3.377	P	can suppress the U14 snoRNA rRNA processing function
MRH4	YGL064C	0	0	0	0	1	0	0	-1.474	N	helicase-related protein
none	YKL082C	1	0	0	0	0	1	0	0.042	N	weak similarity to C.elegans hypothetical protein
RPS10B	YMR230W	1	0	0	0	0	0	0	-0.782	N	ribosomal protein
none	YDR365C	1	0	0	0	1	1	1	2.724	P	weak similarity to Streptococcus M protein
RSA1	YPL193W	0	0	0	0	0	0	0	-2.381	N	nucleoplasmic protein involved in assembly of 60S ribosomal subunits
RPS4A	YJR145C	1	1	1	0	0	0	0	1.202	P	ribosomal protein S4.e.c10
NET1	YJL076W	0	0	1	0	1	1	0	-0.143	N	required for rDNA silencing and nucleolar integrity
SKI6	YGR195W	1	0	1	0	1	0	1	2.406	P	3^-5^ exoribonuclease required for 3^ end formation of 5.8S rRNA
none	YPR143W	1	0	0	0	0	1	0	0.042	N	hypothetical protein
PWP2	YCR057C	1	0	0	0	1	1	1	2.724	P	periodic tryptophan protein
none	YJR041C	0	0	0	0	0	1	0	-1.557	N	weak similarity to hypothetical protein SPAC2G11.02 S. pombe
RPS21B	YJL136C	0	0	0	0	0	0	0	-2.381	N	40S small subunit ribosomal protein S21.e
SRP40	YKR092C	0	0	1	0	0	0	0	-1.874	N	suppressor of mutant AC40 of RNA polymerase I and III
none	YOR056C	1	0	0	0	1	1	0	0.949	P	weak similarity to human phosphorylation regulatory protein HP-10
DRS1	YLL008W	1	0	0	0	1	1	0	0.949	P	RNA helicase of the DEAD box family
EST1	YLR233C	0	0	0	0	0	1	0	-1.557	N	telomere elongation protein
RRN3	YKL125W	1	0	0	0	0	0	0	-0.782	N	RNA polymerase I specific transcription factor
POP8	YBL018C	0	0	0	0	1	0	0	-1.474	N	required for processing of tRNAs and rRNAs
IMP3	YHR148W	1	0	0	0	1	0	0	0.125	N	component of the U3 small nucleolar ribonucleoprotein
RPP1	YHR062C	1	0	0	0	1	0	1	1.900	P	required for processing of tRNA and 35S rRNA
RRP7	YCL031C	1	0	0	0	1	0	1	1.900	P	involved in pre-rRNA processing and ribosome assembly
RPA49	YNL248C	0	0	0	0	1	1	1	1.125	P	DNA-directed RNA polymerase A (I) chain, 46 kDa
GCN2	YDR283C	0	0	0	0	1	0	0	-1.474	N	ser/thr protein kinase
AIR1	YIL079C	0	0	0	0	0	1	0	-1.557	N	arginine methyltransferase-interacting RING finger protein
ENP1	YBR247C	1	0	0	0	1	1	0	0.949	P	effects N-glycosylation
RPL29	YFR032C-A	1	1	0	0	0	0	0	0.695	P	60S large subunit ribosomal protein
RPC10	YHR143W-A	0	0	0	0	0	1	0	-1.557	N	DNA-directed RNA polymerases I, II, III 7.7 KD subunit
KRR1	YCL059C	1	0	0	0	1	1	0	0.949	P	required for 40S ribosome biogenesis
none	YIL091C	1	0	0	0	0	0	0	-0.782	N	weak similarity to spt5p
MAK16	YAL025C	1	0	0	0	0	1	0	0.042	N	nuclear viral propagation protein
RPL41A	YDL184C	0	0	0	0	0	0	0	-2.381	N	ribosomal protein
RPS13	YDR064W	0	1	0	0	0	0	0	-0.904	N	ribosomal protein
RPB5	YBR154C	1	0	0	0	1	1	1	2.724	P	DNA-directed RNA polymerase I, II, III 25 KD subunit
RPA190	YOR341W	1	0	0	0	1	1	1	2.724	P	DNA-directed RNA polymerase I, 190 KD alpha subunit
RRN5	YLR141W	0	0	0	0	0	0	0	-2.381	N	RNA polymerase I specific transcription initiation factor
none	YBR141C	0	0	0	0	0	0	0	-2.381	N	similarity to hypothetical protein S. pombe
MRPL9	YGR220C	0	0	0	0	1	0	0	-1.474	N	mitochondrial ribosomal protein, large subunit
YTM1	YOR272W	0	1	0	0	1	1	1	2.603	P	microtubule-interacting protein
RPL8A	YHL033C	1	1	0	0	0	0	0	0.695	P	60S large subunit ribosomal protein L7a.e.A
NOP58	YOR310C	1	1	0	0	1	1	1	4.202	P	required for pre-18S rRNA processing
DBP7	YKR024C	1	0	0	0	0	1	1	1.817	P	RNA helicase required for 60S ribosomal subunit assembly
PXR1	YGR280C	1	0	1	0	0	1	0	0.549	P	component of the ribosomal RNA processing machinery
RPS29B	YDL061C	0	0	0	0	0	0	0	-2.381	N	ribosomal protein S29.e.B
TIF5	YPR041W	0	0	0	0	1	0	1	0.301	N	translation initiation factor eIF5
RPS12	YOR369C	1	0	0	0	0	0	0	-0.782	N	40S small subunit acidic ribosomal protein S12
KRE33	YNL132W	1	0	0	0	1	1	0	0.949	P	similarity to A.ambisexualis antheridiol steroid receptor
NMD3	YHR170W	0	0	0	0	1	1	0	-0.649	N	nonsense-mediated mRNA decay protein
LTV1	YKL143W	0	0	1	0	1	1	0	-0.143	N	low-temperature viability protein
RRN7	YJL025W	0	0	0	1	0	0	0	-1.764	N	polymerase I specific transcription initiation factor
RPA135	YPR010C	1	0	0	0	1	1	1	2.724	P	DNA-directed RNA polymerase I, 135 KD subunit
RPL36B	YPL249C-A	1	0	0	0	0	0	0	-0.782	N	60S large subunit ribosomal protein
MAP1	YLR244C	1	0	0	0	0	0	0	-0.782	N	methionine aminopeptidase, isoform 1
NUG1	YER006W	1	1	0	0	1	1	0	2.427	P	Nuclear GTPase (involved in Ribosome biogenesis)
RPL13A	YDL082W	1	1	0	0	0	0	0	0.695	P	60S large subunit ribosomal protein L13
POP1	YNL221C	0	0	1	0	1	0	1	0.808	P	protein component of ribonuclease P and ribonuclease MRP
TOM1	YDR457W	0	0	0	0	0	1	0	-1.557	N	E3 ubiqitin ligase required for G2/M transition
POP3	YNL282W	0	0	0	0	1	0	1	0.301	N	involved in processsing of tRNAs and rRNAs
RNT1	YMR239C	0	0	0	0	0	1	0	-1.557	N	double-stranded ribonuclease
RLI1	YDR091C	0	0	1	0	1	1	1	1.632	P	strong similarity to human RNase L inhibitor and M.jannaschii ABC transporter protein
UTP7	YER082C	1	0	0	0	1	1	0	0.949	P	U3 snoRNP protein
RRP6	YOR001W	1	0	0	0	1	1	1	2.724	P	similarity to human nucleolar 100K polymyositis-scleroderma protein
NOC3	YLR002C	1	0	0	0	1	1	1	2.724	P	required for maturation and intranuclear transport of pre-ribosomes
UTP13	YLR222C	1	0	1	0	1	1	1	3.231	P	U3 snoRNP protein
none	YJL010C	0	0	0	0	0	0	0	-2.381	N	weak similarity to C.elegans hypothetical protei ZK792.5
RPF1	YHR088W	1	0	0	0	1	1	0	0.949	P	similarity to hypothetical protein YNL075w
RPS14B	YJL191W	0	1	0	0	0	0	0	-0.904	N	40S small subunit ribosomal protein S14.e.B
RPL6A	YML073C	1	0	0	0	0	0	0	-0.782	N	60S large subunit ribosomal protein
RRP45	YDR280W	1	0	1	0	1	0	1	2.406	P	rRNA processing protein
RRP1	YDR087C	1	0	0	0	1	1	0	0.949	P	involved in processing rRNA precursor species to mature rRNAs
CRM1	YGR218W	1	0	1	0	1	1	0	1.456	P	nuclear export factor, exportin
none	YCR087C-A	1	0	1	0	0	0	0	-0.276	N	similarity to S. pombe SPBC215.06c putative nucleic acid-binding protein
RIO1	YOR119C	0	0	1	0	0	0	0	-1.874	N	similarity to a C.elegans ZK632.3 protein
none	YPL157W	0	0	0	1	0	0	0	-1.764	N	weak similarity to S.pombe hypothetical protein SPAC2G11.15c
RPS6B	YBR181C	1	1	0	0	0	0	0	0.695	P	ribosomal protein S6.e
RRP40	YOL142W	1	0	0	0	1	0	1	1.900	P	protein involved in ribosomal RNA processing, component of the exosome complex responsible for 3^ end processing and degradation of many RNA species
PAT1	YCR077C	0	0	1	0	1	1	1	1.632	P	topoisomerase II-associated protein
RPS16A	YMR143W	0	0	0	0	0	0	0	-2.381	N	ribosomal protein S16.e
TIF6	YPR016C	1	1	0	0	1	1	0	2.427	P	translation initiation factor 6 (eIF6)
RPL3	YOR063W	1	1	0	0	0	0	1	2.470	P	60S large subunit ribosomal protein L3.e
SGD1	YLR336C	0	0	0	0	0	1	0	-1.557	N	involved in HOG pathway
RIA1	YNL163C	0	0	0	0	0	0	0	-2.381	N	translation elongation factor eEF4
NOP14	YDL148C	1	0	0	0	1	1	0	0.949	P	nuclear and nucleolar protein with possible role in ribosome biogenesis
FAP7	YDL166C	0	0	1	0	1	0	0	-0.967	N	involved in the oxidative stress response
RRP12	YPL012W	0	0	0	0	1	1	0	-0.649	N	hypothetical protein
NUP49	YGL172W	0	0	0	0	0	0	0	-2.381	N	nuclear pore protein
none	YGR271C-A	0	0	0	0	0	0	0	-2.381	N	conserved hypothetical protein
RPP0	YLR340W	0	1	1	1	0	1	1	2.819	P	acidic ribosomal protein L10.e
none	YIL127C	0	0	0	0	0	0	0	-2.381	N	weak similarity to Smy2p
POP5	YAL033W	0	0	0	0	1	0	0	-1.474	N	required for processing of tRNAs and rRNAs
FUN12	YAL035W	1	0	0	0	1	1	1	2.724	P	general translation factor eIF2 homolog
RPL30	YGL030W	1	0	0	0	0	0	0	-0.782	N	60S large subunit ribosomal protein L30.e
NGL2	YMR285C	0	0	0	0	0	1	0	-1.557	N	similarity to Ccr4p
TOR2	YKL203C	0	0	0	0	0	0	0	-2.381	N	phosphatidylinositol 3-kinase
BMS1	YPL217C	1	0	0	0	1	1	1	2.724	P	GTP-binding protein, required for distinct steps of 40S ribosome biogenesis
STM1	YLR150W	0	0	0	0	1	0	0	-1.474	N	specific affinity for guanine-rich quadruplex nucleic acids
RPL28	YGL103W	1	1	0	0	0	0	0	0.695	P	60S large subunit ribosomal protein L27a.e
RPL18B	YNL301C	1	0	0	0	0	0	0	-0.782	N	60S large subunit ribosomal protein L18.e
RPL37A	YLR185W	0	0	0	0	0	0	0	-2.381	N	ribosomal protein L37.e
RPL14B	YHL001W	1	1	0	0	0	0	0	0.695	P	ribosomal protein
TSR1	YDL060W	1	0	0	0	1	1	0	0.949	P	similarity to C.elegans hypothetical protein
DBP3	YGL078C	0	0	0	0	0	0	1	-0.606	N	putative RNA helicase required for pre-rRNA processing
FHL1	YPR104C	0	0	1	0	0	1	0	-1.050	N	transcriptional activator of the forkhead/hnf3 family
NOP8	YOL144W	0	0	0	0	0	0	0	-2.381	N	nucleolar protein required for 60S ribosome biogenesis
RLP7	YNL002C	0	0	0	0	1	1	0	-0.649	N	strong similarity to mammalian ribosomal L7 proteins
EST2	YLR318W	0	0	0	0	0	0	0	-2.381	N	catalytic subunit of the telomerase
ECM1	YAL059W	0	0	0	0	1	1	0	-0.649	N	involved in cell wall biosynthesis
RPL35A	YDL191W	1	1	0	0	0	0	0	0.695	P	60S large subunit ribosomal protein
RPS31	YLR167W	1	0	0	0	0	0	0	-0.782	N	ubiquitin/40S small subunit ribosomal protein
EBP2	YKL172W	1	0	0	0	1	1	0	0.949	P	required for pre-rRNA processing and ribosomal subunit assembly
none	YNR046W	1	0	0	0	0	0	0	-0.782	N	strong similarity to S.pombe hypothetical protein SPAC31A2.02
DBP8	YHR169W	1	0	0	0	1	1	0	0.949	P	strong similarity to Drs1p and other probable ATP-dependent RNA helicases
RRP3	YHR065C	1	0	0	0	0	0	0	-0.782	N	required for maturation of the 35S primary transcript
BTT1	YDR252W	0	0	0	0	0	0	0	-2.381	N	alternate beta subunit of the nascent polypeptide-associated complex
SPB4	YFL002C	1	0	0	0	1	1	0	0.949	P	ATP-dependent RNA helicase of DEAH box family
RPL42B	YHR141C	1	0	0	0	0	0	0	-0.782	N	ribosomal protein L36a.e
ARD1	YHR013C	0	0	0	0	1	0	0	-1.474	N	protein N-acetyltransferase subunit
SIR2	YDL042C	0	0	0	0	1	1	0	-0.649	N	silencing regulatory protein and DNA-repair protein
RPS5	YJR123W	1	0	0	0	0	0	0	-0.782	N	ribosomal protein S5.e
MPP10	YJR002W	1	1	1	0	1	0	0	2.109	P	component of the U3 small nucleolar ribonucleoprotein
LSM8	YJR022W	0	0	1	1	0	1	0	-0.433	N	splicing factor
VAR1	Q0140	0	0	0	0	0	0	0	-2.381	N	mitochondrial ribosomal protein, small subunit
none	YKL014C	0	0	0	0	1	1	0	-0.649	N	similarity to hypothetical protein SPCC14G10.02 S. pombe
KEM1	YGL173C	0	0	0	0	0	0	1	-0.606	N	multifunctional nuclease
RPS22B	YLR367W	0	0	0	0	0	0	0	-2.381	N	ribosomal protein S15a.e.c12
IFH1	YLR223C	0	0	0	0	0	0	0	-2.381	N	pre-rRNA processing machinery control protein
NSR1	YGR159C	1	1	0	0	0	1	1	3.295	P	nuclear localization sequence binding protein
RPL43B	YJR094W-A	0	0	0	0	0	0	0	-2.381	N	60S large subunit ribosomal protein
LHP1	YDL051W	1	0	0	0	1	1	0	0.949	P	RNA binding protein
ERB1	YMR049C	1	0	0	0	1	1	1	2.724	P	weak similarity to A.thaliana PRL1 protein
RPL1B	YGL135W	1	1	0	0	0	0	0	0.695	P	60S large subunit ribosomal protein
RPL20B	YOR312C	1	0	0	0	0	0	1	0.992	P	60S large subunit ribosomal protein
RPL19A	YBR084C-A	1	0	0	0	0	0	0	-0.782	N	60S large subunit ribosomal protein L19.e
none	YMR269W	1	0	0	0	0	0	0	-0.782	N	weak similarity to C.elegans hypothetical protein CELT23B3
RPL27A	YHR010W	1	0	0	0	0	0	0	-0.782	N	60S large subunit ribosomal protein L27.e
none	YDR412W	0	0	0	1	0	1	0	-0.940	N	similarity to hypothetical protein SPAC29A4.09 - S. pombe
SAS10	YDL153C	1	0	1	0	0	1	0	0.549	P	involved in silencing
RPL9B	YNL067W	1	1	0	0	0	0	0	0.695	P	ribosomal protein L9.e.c14
FYV7	YLR068W	0	0	0	0	0	0	0	-2.381	N	hypothetical protein
RPB8	YOR224C	0	0	0	0	1	0	0	-1.474	N	DNA-directed RNA polymerase I, II, III 16 KD subunit
none	YOR287C	0	0	0	0	0	0	0	-2.381	N	weak similarity to PITSLRE protein kinase isoforms
ROK1	YGL171W	1	0	0	0	1	1	0	0.949	P	ATP-dependent RNA helicase
NOP6	YDL213C	0	0	0	0	1	1	1	1.125	P	weak similarity to potato small nuclear ribonucleoprotein U2B and human splicing factor homolog
RPL34B	YIL052C	1	1	0	0	0	0	0	0.695	P	ribosomal protein L34.e
MOD5	YOR274W	0	0	0	0	0	0	0	-2.381	N	tRNA isopentenyltransferase
DIM1	YPL266W	1	0	0	0	1	1	0	0.949	P	rRNA (adenine-N6,N6-)-dimethyltransferase
RPS19B	YNL302C	0	1	0	0	0	0	0	-0.904	N	40S small subunit ribosomal protein S19.e
RPL5	YPL131W	1	1	0	0	0	0	0	0.695	P	60S large subunit ribosomal protein L5.e
RPL6B	YLR448W	1	1	0	0	0	0	0	0.695	P	60S large subunit ribosomal protein
RPS24B	YIL069C	1	1	0	0	0	0	0	0.695	P	40S small subunit ribosomal protein S24.e
none	YLR022C	1	0	0	0	0	0	0	-0.782	N	similarity to C.elegans and M.jannaschii hypothetical proteins
RRP9	YPR137W	1	1	0	0	1	1	1	4.202	P	protein associated with the U3 small nucleolar RNA, required for pre-ribosomal RNA processing
none	YNL110C	1	1	0	0	1	1	0	2.427	P	weak similarity to fruit fly RNA-binding protein
RPL8B	YLL045C	1	1	0	0	0	0	1	2.470	P	60s large subunit ribosomal protein L7a.e.B
KRE35	YGL099W	0	0	0	0	1	0	0	-1.474	N	similarity to putative human GTP-binding protein MMR1
none	YPR144C	0	0	0	0	1	0	0	-1.474	N	similarity to YDR060w and C.elegans hypothetical protein
LSM2	YBL026W	0	0	1	1	1	1	0	0.474	P	Sm-like (Lsm) protein
RPS21A	YKR057W	0	0	0	0	0	0	0	-2.381	N	ribosomal protein S21.e
RPL39	YJL189W	1	0	0	0	0	0	0	-0.782	N	60S large subunit ribosomal protein L39.e
FPR1	YNL135C	0	0	0	0	1	1	0	-0.649	N	peptidyl-prolyl cis-trans isomerase, FK506-binding protein
RPS25B	YLR333C	1	0	0	0	0	0	0	-0.782	N	ribosomal protein S25.e.c12
RPO26	YPR187W	0	0	0	0	1	1	1	1.125	P	DNA-directed RNA polymerase I, II, III 18 KD subunit
SBP1	YHL034C	0	0	0	0	1	0	0	-1.474	N	single-strand nucleic acid binding protein
RPL35B	YDL136W	1	1	0	0	0	0	0	0.695	P	60S large subunit ribosomal protein
none	YMR233W	0	0	0	0	0	0	0	-2.381	N	strong similarity to YOR295w
SKI2	YLR398C	0	0	0	0	1	0	0	-1.474	N	antiviral protein and putative helicase
SDA1	YGR245C	1	0	0	0	1	0	0	0.125	N	required for normal organization of the actin cytoskeleton; required for passage through Start
RPS17A	YML024W	0	1	0	0	0	0	0	-0.904	N	ribosomal protein S17.e.A
RPS16B	YDL083C	0	0	0	0	0	0	0	-2.381	N	ribosomal protein S16.e
MAK11	YKL021C	1	1	0	0	0	1	0	1.520	P	involved in cell growth and replication of M1 dsRNA virus
RVB2	YPL235W	1	1	0	0	1	1	1	4.202	P	RUVB-like protein
DIS3	YOL021C	1	0	0	0	1	1	1	2.724	P	3^-5^ exoribonuclease required for 3^ end formation of 5.8S rRNA
RPS7B	YNL096C	0	0	0	0	0	0	0	-2.381	N	strong similarity to ribosomal protein S7
none	YBL028C	0	0	0	0	0	0	0	-2.381	N	hypothetical protein - involved in mating-type regulation
GCN1	YGL195W	0	0	0	0	1	1	0	-0.649	N	translational activator
SOF1	YLL011W	0	0	0	0	1	1	0	-0.649	N	involved in 18S pre-rRNA production
RPS23A	YGR118W	1	0	1	0	0	0	0	-0.276	N	40S small subunit ribosomal protein S23.e
LRP1	YHR081W	0	0	0	0	1	0	1	0.301	N	like rRNA Processing protein involved in regulation of DNA repair and recombination
RPL33A	YPL143W	0	0	0	0	0	0	0	-2.381	N	ribosomal protein L35a.e.c16
none	YGR283C	1	0	0	0	0	0	1	0.992	P	similarity to hypothetical protein YMR310c
RPS6A	YPL090C	1	1	0	0	0	0	0	0.695	P	ribosomal protein S6.e
UTP20	YBL004W	1	0	0	0	1	1	0	0.949	P	weak similarity to Papaya ringspot virus polyprotein
RPS2	YGL123W	0	0	0	0	0	0	0	-2.381	N	40S small subunit ribosomal protein
IPI3	YNL182C	0	0	0	0	1	1	1	1.125	P	weak similarity to S.pombe hypothetical protein
DRS2	YAL026C	0	0	1	0	0	0	0	-1.874	N	P-type ATPase reported to act as an aminophospholipid translocase (flippase)
NOG1	YPL093W	1	0	0	0	1	1	0	0.949	P	similarity to M.jannaschii GTP-binding protein
RPL18A	YOL120C	1	0	0	0	0	0	0	-0.782	N	60S large subunit ribosomal protein S18.e
SIR3	YLR442C	0	0	0	0	0	1	0	-1.557	N	silencing regulatory and DNA-repair protein
SSF2	YDR312W	1	0	0	0	0	1	0	0.042	N	protein with a potential role in mating
RPL33B	YOR234C	1	0	0	0	0	0	0	-0.782	N	ribosomal protein L35a.e.c15
RPL21B	YPL079W	1	1	0	0	0	0	0	0.695	P	ribosomal protein L21
RAT1	YOR048C	0	0	0	0	1	0	0	-1.474	N	5^-3^ exoribonuclease
RPL19B	YBL027W	1	0	0	0	0	0	0	-0.782	N	60S large subunit ribosomal protein L19.e
RPS8A	YBL072C	1	1	0	0	0	0	0	0.695	P	ribosomal protein S8.e
MAK5	YBR142W	0	0	0	0	1	1	0	-0.649	N	ATP-dependent RNA helicase
GAR1	YHR089C	1	1	0	0	1	1	1	4.202	P	nucleolar rRNA processing protein
RPP2A	YOL039W	0	0	0	0	0	0	0	-2.381	N	acidic ribosomal protein P2.beta
RPL12A	YEL054C	1	1	0	0	0	0	0	0.695	P	60S large subunit ribosomal protein L12.e
SSU72	YNL222W	0	0	0	0	1	0	1	0.301	N	suppressor of cs mutant of sua7
NUP159	YIL115C	0	0	0	0	0	0	0	-2.381	N	nuclear pore protein
UTP9	YHR196W	0	0	0	0	1	1	1	1.125	P	U3 snoRNP protein
MRD1	YPR112C	1	1	0	0	0	0	0	0.695	P	similarity to RNA-binding proteins
SSF1	YHR066W	1	0	0	0	1	1	0	0.949	P	mating protein
MRPL23	YOR150W	0	0	0	0	1	0	0	-1.474	N	mitochondrial ribosomal protein, large subunit
EMG1	YLR186W	1	0	0	0	1	0	0	0.125	N	strong similarity to S.pombe hypothetical protein C18G6.07C
RRN6	YBL014C	0	0	0	1	0	0	0	-1.764	N	RNA polymerase I specific transcription initiation factor
UTP22	YGR090W	1	0	0	0	1	1	1	2.724	P	similarity to PIR:T40678 hypothetical protein SPBC776.08c S. pombe
RPL13B	YMR142C	1	1	0	0	0	0	0	0.695	P	60S large subunit ribosomal protein
RNP1	YLL046C	0	0	0	0	0	0	0	-2.381	N	ribonucleoprotein
RPL26B	YGR034W	1	1	0	0	0	0	0	0.695	P	60S large subunit ribosomal protein
RPS20	YHL015W	0	1	0	0	0	0	0	-0.904	N	ribosomal protein
RPS26B	YER131W	0	0	0	1	0	0	0	-1.764	N	40S small subunit ribosomal protein S26e-c5
RRB1	YMR131C	0	0	0	0	0	0	1	-0.606	N	involved in the regulation of ribosome biosynthesis
POP7	YBR167C	0	0	0	0	1	0	0	-1.474	N	nuclear RNase P subunit
RPL24A	YGL031C	1	1	0	0	0	0	0	0.695	P	60S large subunit ribosomal protein L24.e.A
BUD21	YOR078W	0	0	0	0	1	0	0	-1.474	N	weak similarity to YMR172w
NHP2	YDL208W	1	1	0	0	1	1	1	4.202	P	nucleolar rRNA processing protein
RPL11B	YGR085C	1	1	0	0	0	0	0	0.695	P	ribosomal protein
RPL43A	YPR043W	1	0	0	0	0	0	0	-0.782	N	ribosomal protein L37a.e
SPB1	YCL054W	1	0	0	0	1	1	0	0.949	P	required for ribosome synthesis, putative methylase
RPP2B	YDR382W	1	1	1	0	1	0	0	2.109	P	60S large subunit acidic ribosomal protein
RPS3	YNL178W	0	0	1	0	0	0	0	-1.874	N	ribosomal protein S3.e
RPS0A	YGR214W	0	0	0	0	0	0	0	-2.381	N	40S ribosomal protein p40 homolog A
RPS27B	YHR021C	0	1	0	0	0	0	0	-0.904	N	ribosomal protein S27.e
RPL15A	YLR029C	1	1	0	0	0	0	0	0.695	P	60s large subunit ribosomal protein L15.e.c12
SRD1	YCR018C	0	0	0	0	0	0	0	-2.381	N	nucleolar protein
NAN1	YPL126W	0	0	0	0	1	1	1	1.125	P	weak similarity to fruit fly TFIID subunit p85
KRI1	YNL308C	1	0	0	0	0	1	0	0.042	N	similarity to S.pombe and C.elegans hypothetical proteins
PCH2	YBR186W	0	0	0	0	0	0	0	-2.381	N	putative ATPase
MRT4	YKL009W	0	0	0	0	1	1	0	-0.649	N	mRNA turnover 4
RPC40	YPR110C	1	1	0	1	1	1	1	4.819	P	DNA-directed RNA polymerase I, III 40 KD subunit
none	YDR026C	0	0	1	1	0	0	0	-1.258	N	strong similarity to DNA-binding protein Reb1p
RPS27A	YKL156W	0	1	0	0	0	0	0	-0.904	N	ribosomal protein S27.e
RPL42A	YNL162W	1	0	0	0	0	0	0	-0.782	N	ribosomal protein L36a.e
RCL1	YOL010W	1	0	0	0	1	1	1	2.724	P	similarity to human RNA 3^-terminal phosphate cyclase
POP4	YBR257W	1	0	0	0	1	0	1	1.900	P	involved in processing of tRNAs and rRNAs
RPS18A	YDR450W	1	0	0	0	0	0	0	-0.782	N	ribosomal protein S18.e.c4
RPL27B	YDR471W	1	0	0	0	0	0	0	-0.782	N	60S large subunit ribosomal protein
RPS29A	YLR388W	0	0	0	0	0	0	0	-2.381	N	ribosomal protein S29.e.A
none	YCR016W	0	0	0	0	0	0	0	-2.381	N	hypothetical protein
RPS10A	YOR293W	1	0	0	0	0	0	0	-0.782	N	ribosomal protein S10.e
RPS15	YOL040C	0	0	0	0	0	0	0	-2.381	N	40S small subunit ribosomal protein
RPL24B	YGR148C	1	1	0	0	0	0	0	0.695	P	60S large subunit ribosomal protein L24.e.B
GSP1	YLR293C	0	0	0	0	0	1	0	-1.557	N	GTP-binding protein of the ras superfamily
RPL36A	YMR194W	1	0	0	0	0	0	0	-0.782	N	60S large subunit ribosomal protein
none	YLR051C	1	0	1	0	0	0	0	-0.276	N	similarity to human acidic 82 kDa protein
RPS30B	YOR182C	1	1	0	0	0	0	0	0.695	P	ribosomal protein S30
RPL38	YLR325C	1	0	0	0	0	0	0	-0.782	N	60S large subunit ribosomal protein
UTP5	YDR398W	0	0	1	1	0	1	1	1.342	P	U3 snoRNP protein
none	YGR272C	0	0	0	0	0	0	0	-2.381	N	similarity to hypothetical S.pombe protein SPAC12G12.02
SEN1	YLR430W	0	0	0	0	0	1	0	-1.557	N	positive effector of tRNA-splicing endonuclease
RPS8B	YER102W	1	1	0	0	0	0	0	0.695	P	ribosomal protein S8.e
LSM5	YER146W	0	0	1	1	1	0	1	1.424	P	Sm-like (Lsm) protein
BRX1	YOL077C	1	0	0	0	1	1	1	2.724	P	strong similarity to C.elegans K12H4.3 protein
NOP1	YDL014W	1	1	0	0	1	1	1	4.202	P	fibrillarin
RPL41B	YDL133C-A	0	0	0	0	0	0	0	-2.381	N	ribosomal protein
NIP7	YPL211W	1	0	0	0	1	1	0	0.949	P	required for efficient 60S ribosome subunit biogenesis
UTP11	YKL099C	1	0	0	0	1	1	0	0.949	P	U3 snoRNP protein
RPL7B	YPL198W	1	0	0	0	0	0	0	-0.782	N	60S large subunit ribosomal protein
PUF6	YDR496C	0	1	0	0	1	1	0	0.828	P	similarity to hypothetical human and C.elegans proteins
HAS1	YMR290C	1	0	0	0	1	1	0	0.949	P	helicase associated with Set1p
RPL4B	YDR012W	1	1	0	0	0	0	0	0.695	P	ribosomal protein L4.e.B
NOP16	YER002W	0	0	0	0	1	1	0	-0.649	N	weak similarity to chicken microfibril-associated protein
RRP46	YGR095C	1	0	0	0	1	0	1	1.900	P	involved in rRNA processing
RPL40B	YKR094C	0	1	0	0	0	0	0	-0.904	N	ubiquitin
UTP30	YKR060W	1	0	0	0	1	1	0	0.949	P	similarity to hypothetical protein S. pombe
LCP5	YER127W	1	0	1	1	1	1	0	2.073	P	Ngg1p interacting protein
UTP4	YDR324C	1	0	0	0	1	1	1	2.724	P	U3 snoRNP protein
none	YHR085W	1	0	0	0	1	0	1	1.900	P	weak similarity to fruit fly brahma transcriptional activator
RRP8	YDR083W	0	0	0	0	0	0	1	-0.606	N	protein involved in cleavage at site A2 in pre-rRNA in the pathway of ribosomal RNA processing
RPL15B	YMR121C	1	1	0	0	0	0	0	0.695	P	60S large subunit ribosomal protein L15.e.c13
TOR1	YJR066W	0	0	0	0	0	0	0	-2.381	N	phosphatidylinositol 3-kinase
RRN10	YBL025W	0	0	0	1	0	0	0	-1.764	N	RNA polymerase I-specific transcription initiation factor
RPS1A	YLR441C	0	1	1	0	0	0	0	-0.397	N	ribosomal protein S3a.e
RPL34A	YER056C-A	1	1	0	0	0	0	0	0.695	P	ribosomal protein L34
GCN20	YFR009W	0	0	0	0	1	0	0	-1.474	N	positive effector of Gcn2p
RPL14A	YKL006W	1	1	0	0	0	0	0	0.695	P	ribosomal protein
YML6	YML025C	0	0	0	0	1	0	0	-1.474	N	mitochondrial ribosomal protein, large subunit
RRP43	YCR035C	0	0	0	0	1	1	1	1.125	P	rRNA processing protein
FPR3	YML074C	0	1	0	0	0	1	0	-0.079	N	proline cis-trans isomerase
RPL10	YLR075W	1	0	0	0	0	0	0	-0.782	N	60S large subunit ribosomal protein
NOP12	YOL041C	1	0	0	0	1	1	1	2.724	P	weak similarity to M.sativa nuM1, hnRNP protein from C. tentans and D. melanogaster, murine/bovine poly(A) binding protein II, and Nsr1p
RPS17B	YDR447C	0	1	0	0	0	0	0	-0.904	N	ribosomal protein S17.e.B
RPL16B	YNL069C	0	0	0	0	0	0	0	-2.381	N	60S large subunit ribosomal protein
RRN11	YML043C	0	0	0	0	0	0	0	-2.381	N	RNA polymerase I specific transcription initiation factor
none	YLR145W	0	0	0	0	0	0	0	-2.381	N	hypothetical protein
UTP6	YDR449C	0	0	0	0	1	1	1	1.125	P	U3 snoRNP protein
RPS25A	YGR027C	1	0	0	0	0	0	0	-0.782	N	ribosomal protein S25.e.c7
none	YNR004W	0	0	0	1	0	0	0	-1.764	N	weak similarity to bovine interferon gamma precursor
none	YHR197W	0	0	0	0	1	1	1	1.125	P	weak similarity to PIR:T22172 hypothetical protein F44E5.2 C. elegans
RPL40A	YIL148W	0	0	0	0	0	0	0	-2.381	N	ubiquitin
SIK1	YLR197W	1	0	0	0	1	1	1	2.724	P	involved in pre-rRNA processing
RPL11A	YPR102C	1	1	0	0	0	0	0	0.695	P	ribosomal protein L11.e
none	YLR009W	1	1	0	0	1	1	0	2.427	P	similarity to ribosomal protein L24.e.B
NOP10	YHR072W-A	1	1	0	0	0	0	0	0.695	P	nucleolar rRNA processing protein
NSP1	YJL041W	0	0	0	0	0	0	0	-2.381	N	nuclear pore protein
LSM3	YLR438C-A	0	0	0	0	1	0	1	0.301	N	Sm-like (Lsm) protein
IMP4	YNL075W	1	0	1	0	1	0	0	0.632	P	component of the U3 small nucleolar ribonucleoprotein
RPS1B	YML063W	0	1	0	0	0	0	0	-0.904	N	ribosomal protein S3a.e
RPL21A	YBR191W	1	1	0	0	0	0	0	0.695	P	ribosomal protein L21.e
RPA14	YDR156W	0	0	1	0	0	0	0	-1.874	N	DNA-directed RNA polymerase I, A14 subunit
YAR1	YPL239W	0	0	0	0	0	0	0	-2.381	N	ankyrin repeat-containing protein
UTP10	YJL109C	1	0	0	0	1	1	1	2.724	P	U3 snoRNP protein
RPP1B	YDL130W	0	0	1	0	0	0	0	-1.874	N	60S large subunit acidic ribosomal protein L44prime
none	YOR253W	0	0	0	0	0	0	0	-2.381	N	weak similarity to ^separation anxiety protein-like^; A. thaliana
MTR3	YGR158C	0	0	1	1	1	0	0	-0.350	N	involved in mRNA transport
RPL22B	YFL034C-A	0	0	0	0	0	0	0	-2.381	N	ribosomal protein
RRP4	YHR069C	1	0	0	0	1	1	1	2.724	P	3^-5^ exoribonuclease required for 3^ end formation of 5.8S rRNA
UAF30	YOR295W	0	0	0	0	0	0	0	-2.381	N	subunit of RNA polymerase I transcription factor
RPL31A	YDL075W	1	0	0	0	0	0	0	-0.782	N	60S large subunit ribosomal protein L31.e
RPS19A	YOL121C	1	1	0	0	0	0	0	0.695	P	40S small subunit ribosomal protein S19.e
LOC1	YFR001W	0	0	0	0	1	1	0	-0.649	N	weak similarity to rabbit triadin Spp41p
SLX9	YGR081C	0	0	0	0	1	0	0	-1.474	N	weak similarity to mammalian myosin heavy chain
RPS4B	YHR203C	1	1	0	0	0	0	1	2.470	P	ribosomal protein S4.e.c8
SNM1	YDR478W	0	0	0	0	0	0	0	-2.381	N	RNA binding protein of RNase MRP
RPS7A	YOR096W	1	0	0	0	0	0	0	-0.782	N	ribosomal protein
LSM1	YJL124C	0	0	1	1	1	1	1	2.249	P	Sm-like (Lsm) protein
RPA12	YJR063W	0	0	1	0	1	1	0	-0.143	N	DNA-directed RNA polymerase I, 13.7 KD subunit
DBP6	YNR038W	1	0	0	0	0	0	0	-0.782	N	RNA helicase required for 60S ribosomal subunit assembly
UTP21	YLR409C	1	0	1	0	1	1	1	3.231	P	strong similarity to S. pombe beta-transducin
NSA1	YGL111W	1	0	0	0	1	1	0	0.949	P	weak similarity to hypothetical protein S. pombe
RPL2A	YFR031C-A	0	1	0	0	1	0	0	0.004	N	ribosomal protein L8.e
RPS0B	YLR048W	0	0	0	0	0	0	0	-2.381	N	40S ribosomal protein p40 homolog B
RAI1	YGL246C	0	0	0	0	1	0	0	-1.474	N	weak similarity to C.elegans dom-3 protein
UTP18	YJL069C	1	0	1	0	1	1	1	3.231	P	similarity to C.elegans hypothetical protein
DIP2	YLR129W	1	1	0	0	1	1	1	4.202	P	Dom34p-interacting protein
RPL32	YBL092W	1	1	1	0	0	0	0	1.202	P	60S large subunit ribosomal protein L32.e
RPS22A	YJL190C	0	0	0	0	0	0	0	-2.381	N	ribosomal protein S15a.e.c10
CAM1	YPL048W	0	0	0	0	1	0	0	-1.474	N	translation elongation factor eEF1 gamma homologue
LSM7	YNL147W	0	0	1	1	1	1	0	0.474	P	Sm-like (Lsm) protein
RPS24A	YER074W	1	1	0	0	0	0	0	0.695	P	40s small subunit ribosomal protein S24.e
DHR2	YKL078W	0	0	0	0	0	1	0	-1.557	N	RNA helicase, involved in ribosomal RNA maturation
none	YKR081C	0	1	0	0	1	1	0	0.828	P	strong similarity to hypothetical protein S. pombe
none	YPL146C	1	0	1	0	0	1	0	0.549	P	weak similarity to myosin heavy chain proteins
FES1	YBR101C	0	0	0	0	0	0	0	-2.381	N	Hsp70 nucleotide exchange factor
MRPS28	YDR337W	0	0	0	0	1	0	0	-1.474	N	mitochondrial ribosomal protein, small subunit
RRP5	YMR229C	1	1	0	0	0	1	1	3.295	P	processing of pre-ribosomal RNA
CSL4	YNL232W	0	0	0	0	1	0	1	0.301	N	core component of the 3^-5^ exosome
NOP7	YGR103W	1	0	0	0	1	1	1	2.724	P	pescadillo homolg, required for essential steps leading to synthesis of 60S ribosomal subunits
RRN9	YMR270C	0	0	0	1	0	0	0	-1.764	N	RNA polymerase I specific transcription initiation factor
RPS14A	YCR031C	1	1	0	0	0	0	0	0.695	P	40S Ribosomal protein S14.e
RPS28A	YOR167C	1	0	0	1	0	0	0	-0.165	N	40S small subunit ribosomal protein S28.e.c15
HEF3	YNL014W	0	0	0	0	0	1	0	-1.557	N	translation elongation factor eEF3 homolog
POP6	YGR030C	0	0	0	0	1	0	0	-1.474	N	required for processing of tRNAs and rRNAs
MTR4	YJL050W	1	0	0	0	1	1	1	2.724	P	involved in nucleocytoplasmic transport of mRNA
RPB10	YOR210W	0	0	0	0	1	0	0	-1.474	N	DNA-directed polymerase I, II, III 8.3 subunit
ECM16	YMR128W	1	0	0	0	1	0	0	0.125	N	putative DEAH-box RNA helicase
RPL16A	YIL133C	1	0	0	0	0	0	0	-0.782	N	60S large subunit ribosomal protein
LSM6	YDR378C	0	0	1	1	1	0	1	1.424	P	Sm-like (Lsm) protein
RPL31B	YLR406C	1	0	0	0	0	0	0	-0.782	N	60S large subunit ribosomal protein L31.e.c12
FAL1	YDR021W	0	1	0	0	0	0	0	-0.904	N	involved in maturation of 18S rRNA
SNU13	YEL026W	1	1	0	0	1	1	0	2.427	P	component of the U4/U6.U5 snRNP
RPS11B	YBR048W	0	0	0	0	0	0	0	-2.381	N	ribosomal protein S11.e.B
RPL12B	YDR418W	1	1	0	0	0	0	0	0.695	P	60S large subunit ribosomal protein L12.e
MAK21	YDR060W	0	0	0	0	1	0	1	0.301	N	protein required for 60S ribosomal subunit biogenesis
RPS28B	YLR264W	1	0	0	1	0	0	0	-0.165	N	40S small subunit ribosomal protein S28.e.c12
none	YNR054C	1	0	0	0	1	1	0	0.949	P	similarity to C.elegans hypothetical protein CEESL47F
SFP1	YLR403W	0	0	0	0	0	1	0	-1.557	N	zinc finger protein
RPL37B	YDR500C	0	0	0	0	0	0	0	-2.381	N	ribosomal protein L.37.e
none	YLR106C	1	0	0	0	1	1	0	0.949	P	similarity to Kaposi^s sarcoma-associated herpes-like virus ORF73 homolog gene
NOC2	YOR206W	1	0	0	0	1	1	1	2.724	P	crucial for intranuclear movement of ribosomal precursor particles
SGS1	YMR190C	1	0	0	0	1	1	0	0.949	P	DNA helicase
none	YGR251W	0	0	0	0	0	0	0	-2.381	N	hypothetical protein
RIX7	YLL034C	1	0	0	0	1	1	0	0.949	P	AAA-type ATPase required for biogenesis and nuclear export of 60S ribosomal subunits
RRS1	YOR294W	1	1	0	0	0	0	0	0.695	P	regulator of ribosome synthesis
NOP4	YPL043W	0	0	0	0	1	1	0	-0.649	N	nucleolar protein
CDC14	YFR028C	0	0	0	0	1	1	0	-0.649	N	dual specificity phosphatase
GLC7	YER133W	1	0	0	1	1	1	1	3.341	P	ser/thr phosphoprotein phosphatase 1, catalytic chain
ARX1	YDR101C	0	0	0	0	1	1	1	1.125	P	required for 60S pre-ribosome formation
none	YGR145W	0	1	1	0	1	1	0	1.335	P	similarity to C.elegans hypothetical protein
RPL17B	YJL177W	0	1	0	0	0	0	0	-0.904	N	60s large subunit ribosomal protein L17.e
HMO1	YDR174W	0	0	1	0	0	1	0	-1.050	N	Non-histone protein
FOB1	YDR110W	0	0	0	1	0	0	0	-1.764	N	DNA replication fork blocking protein
PRP12	YMR302C	0	0	0	0	0	1	0	-1.557	N	involved in early maturation of pre-rRNA
none	YMR093W	1	0	0	1	1	1	1	3.341	P	weak similarity to Pwp2p
CGR1	YGL029W	1	0	0	0	0	0	0	-0.782	N	Coiled-coil protein, may play a role in ribosome biogenesis
RPP1A	YDL081C	0	0	1	1	0	0	0	-1.258	N	60S large subunit acidic ribosomal protein a1
POL5	YEL055C	0	0	0	0	1	1	1	1.125	P	DNA polymerase V
CSM1	YCR086W	0	0	1	1	0	0	0	-1.258	N	involved in nuclear migration
LSM4	YER112W	0	0	0	1	1	1	0	-0.032	N	Sm-like (Lsm) protein
CIC1	YHR052W	0	1	0	0	1	1	1	2.603	P	adaptor protein specifically linking the 26S proteasome to its substrate, the SCF component Cdc4
RPL2B	YIL018W	1	1	0	0	0	0	0	0.695	P	60S large subunit ribosomal protein L8.e
RPL22A	YLR061W	0	1	0	0	0	0	0	-0.904	N	ribosomal protein
SPO12	YHR152W	0	0	0	1	0	0	0	-1.764	N	sporulation protein
RPL23A	YBL087C	0	0	0	0	1	0	0	-1.474	N	60S large subunit ribosomal protein L23.e
RPL1A	YPL220W	1	1	0	0	0	0	0	0.695	P	ribosomal protein
RPL7A	YGL076C	1	0	0	0	0	0	0	-0.782	N	60S large subunit ribosomal protein L7.e.A
none	YML093W	0	0	0	0	0	1	0	-1.557	N	similarity to P.falciparum liver stage antigen LSA-1
DBP10	YDL031W	1	0	0	0	1	1	0	0.949	P	putative RNA helicase involved in ribosome biogenesis
RPA43	YOR340C	0	0	0	0	1	1	1	1.125	P	DNA-directed RNA polymerase I, 36 KD subunit
RPL26A	YLR344W	0	0	0	0	0	0	0	-2.381	N	60S large subunit ribosomal protein
